# Supplementary material for: Risk factors for adverse events following rabies vaccination: a multivariate analysis of real-world data
Source: Front Public Health. 2026 Feb 4;14:1721524. doi: 10.3389/fpubh.2026.1721524 (PMC12913450; doi:10.3389/fpubh.2026.1721524)
Supplement: Supplementary file 2 [file Table_1.XLSX]

## Sheet: Sheet1
编号	训练集测试集	副作用类型	性别	年龄	身高	体重	BMI	是否接种其他疫苗	接种距离犬伤时间	伤口处理时效​	受伤类型	暴露分级	暴露分级分组	暴露部位风险分级	接种季节	疫苗稀释后放置时间	接种前基线体温	接种部位皮褶厚度	接种时环境温度	接种时环境湿度	疗程	接种部位	既往史高血压	既往史糖尿病	既往史肿瘤	既往史风湿免疫	过敏史	副作用类型红肿	副作用类型硬结	副作用类型疼痛	副作用类型发热	副作用类型头痛	副作用类型乏力	严重程度	发生时间	持续时间	处理措施	转归情况
1	训练集	无副作用	男	6	116	28	20.8	否	3.1	2-24小时	非家养	I级	非III级	低	秋季	0	36.8	10	23	62	2针	左	无	无	无	无	无	无	无	无	无	无	无
2	训练集	有副作用	女	24	174	61	20.1	否	6.6	2-24小时	家养	I级	非III级	低	秋季	0	36.3	20	22	58	4针	双	无	无	无	无	无	无	无	无	有	无	无	2	9	​​≤24	无	痊愈
3	测试集	无副作用	男	24	173	70	23.4	否	2.9	2-24小时	非家养	I级	非III级	中	秋季	0	36.3	25	26	67	4针	双	无	无	无	无	无	无	无	无	无	无	无
4	训练集	无副作用	男	28	162	68	25.9	否	3.2	≤2小时	非家养	Ⅲ级	III级	中	冬季	0	36.5	30	25	61	2针	右	无	无	无	无	无	无	无	无	无	无	无
5	训练集	无副作用	男	41	174	71	23.5	否	4.9	≤2小时	非家养	Ⅲ级	III级	高	冬季	0	36.5	25	21	60	4针	双	无	无	无	有	无	无	无	无	无	无	无
6	训练集	无副作用	女	27	161	55	21.2	否	1.4	≤2小时	非家养	II级	非III级	高	冬季	0	36.4	30	20	54	2针	左	无	无	无	无	无	无	无	无	无	无	无
7	测试集	无副作用	男	32	180	86	26.5	否	4.2	2-24小时	非家养	I级	非III级	中	冬季	0	36.4	30	22	56	4针	左	无	无	无	无	无	无	无	无	无	无	无
8	训练集	无副作用	女	40	160	54	21.1	否	4	2-24小时	家养	I级	非III级	中	冬季	0	36.4	25	24	62	4针	双	无	无	无	无	无	无	无	无	无	无	无
9	训练集	有副作用	女	16	161	56	21.6	否	2.3	2-24小时	非家养	II级	非III级	中	冬季	0	36.9	25	23	51	2针	左	无	无	无	无	无	无	无	有	无	无	无	1	1	24-48	无	痊愈
10	训练集	无副作用	女	9	134	42	23.4	否	3.2	2-24小时	非家养	I级	非III级	低	冬季	0	36.8	35	22	60	4针	双	无	无	无	无	无	无	无	无	无	无	无
11	训练集	无副作用	男	64	164	46	17.1	否	3.9	2-24小时	非家养	I级	非III级	中	冬季	0	36.4	5	23	48	2针	左	无	无	无	无	无	无	无	无	无	无	无
12	测试集	无副作用	女	51	157	61	24.7	否	1.5	≤2小时	非家养	Ⅲ级	III级	中	冬季	0	36.5	35	22	50	2针	右	无	无	无	无	无	无	无	无	无	无	无
13	训练集	无副作用	男	27	172	67	22.6	否	3.6	2-24小时	非家养	I级	非III级	高	冬季	0	36.4	20	15	40	4针	双	无	无	无	无	无	无	无	无	无	无	无
14	测试集	无副作用	男	43	183	94	28.1	否	2.9	2-24小时	非家养	I级	非III级	低	冬季	0	36.6	40	18	38	4针	双	无	无	无	无	无	无	无	无	无	无	无
15	训练集	无副作用	女	54	154	45	19	否	2	≤2小时	非家养	Ⅲ级	III级	高	冬季	0	36.6	20	21	35	2针	左	无	无	无	无	无	无	无	无	无	无	无
16	训练集	无副作用	男	44	173	73	24.4	否	4.1	2-24小时	家养	II级	非III级	低	冬季	0	37	30	17	40	4针	双	无	无	无	无	无	无	无	无	无	无	无
17	训练集	无副作用	男	29	174	81	26.7	否	3	≤2小时	非家养	II级	非III级	中	春季	0	36.6	35	25	52	2针	左	无	无	无	无	无	无	无	无	无	无	无
18	测试集	无副作用	女	34	174	63	20.8	否	3.5	2-24小时	非家养	I级	非III级	高	春季	0	36.2	20	28	55	2针	左	无	无	无	无	无	无	无	无	无	无	无
19	训练集	无副作用	女	27	162	58	22.1	否	2	≤2小时	家养	Ⅲ级	III级	中	春季	0	36.1	30	25	52	2针	左	无	无	无	无	无	无	无	无	无	无	无
20	训练集	无副作用	女	70	156	53	21.8	否	2	≤2小时	非家养	I级	非III级	低	春季	0	36.2	30	19	40	2针	左	无	无	无	无	无	无	无	无	无	无	无
21	测试集	无副作用	女	28	168	62	22	否	4	2-24小时	非家养	I级	非III级	低	春季	0	36.4	25	20	51	4针	双	无	无	无	无	无	无	无	无	无	无	无
22	训练集	无副作用	女	27	157	52	21.1	否	2.9	2-24小时	家养	I级	非III级	低	春季	0	36.5	25	20	51	4针	双	无	无	无	无	无	无	无	无	无	无	无
23	测试集	有副作用	女	38	158	63	25.2	否	3.1	2-24小时	非家养	I级	非III级	中	春季	0	36.1	20	20	51	2针	双	无	有	无	无	无	无	无	无	有	无	无	2	4	​​≤24	无	痊愈
24	测试集	无副作用	女	23	163	62	23.3	否	2.7	2-24小时	非家养	Ⅲ级	III级	中	春季	0	36.4	35	21	50	4针	双	无	无	无	无	无	无	无	无	无	无	无
25	测试集	无副作用	女	31	161	53	20.4	否	2	≤2小时	非家养	Ⅲ级	III级	低	春季	0	36.5	25	21	50	4针	双	无	无	无	无	无	无	无	无	无	无	无
26	训练集	无副作用	女	12	141	45	22.6	否	3.4	2-24小时	非家养	Ⅲ级	III级	低	春季	0	36.5	25	24	40	4针	双	无	无	无	无	无	无	无	无	无	无	无
27	训练集	无副作用	男	9	133	42	23.7	否	2.2	2-24小时	非家养	I级	非III级	低	春季	0	36.7	20	24	40	5针	左	无	无	无	无	无	无	无	无	无	无	无
28	测试集	无副作用	男	7	119	30	21.2	否	1.7	≤2小时	非家养	Ⅲ级	III级	中	春季	0	36.5	15	23	50	2针	左	无	无	无	无	无	无	无	无	无	无	无
29	训练集	无副作用	女	31	163	53	19.9	否	2.6	2-24小时	非家养	I级	非III级	低	春季	0	36.4	20	23	51	2针	左	无	无	无	无	无	无	无	无	无	无	无
30	训练集	无副作用	男	41	181	84	25.6	否	2.7	2-24小时	非家养	I级	非III级	中	春季	0	36.4	25	21	51	2针	左	无	无	无	无	无	无	无	无	无	无	无
31	训练集	无副作用	女	24	158	56	22.4	否	2.6	2-24小时	非家养	I级	非III级	中	春季	0	36.6	30	20	58	2针	左	无	无	无	无	无	无	无	无	无	无	无
32	训练集	有副作用	男	20	171	60	20.5	否	3.5	2-24小时	非家养	Ⅲ级	III级	中	春季	0	36.9	15	23	60	2针	双	无	无	无	无	无	有	无	无	无	无	无	1	4	​​≤24	冷敷	痊愈
33	训练集	无副作用	男	7	122	32	21.5	否	2.3	2-24小时	非家养	I级	非III级	中	春季	0	36.9	15	23	60	5针	左	无	无	无	无	无	无	无	无	无	无	无
34	训练集	无副作用	女	78	157	58	23.5	否	4.3	2-24小时	非家养	I级	非III级	中	春季	0	36.7	35	22	45	2针	左	有	无	无	无	无	无	无	无	无	无	无
35	训练集	有副作用	女	77	157	67	27.2	否	2.9	2-24小时	非家养	II级	非III级	低	春季	0	36.1	25	22	45	2针	双	有	无	无	无	有	有	无	无	无	无	无	1	3	24-48	冷敷	痊愈
36	训练集	无副作用	女	71	151	47	20.6	否	3.6	2-24小时	非家养	Ⅲ级	III级	低	春季	0	36.2	20	22	45	4针	双	无	无	无	无	无	无	无	无	无	无	无
37	训练集	有副作用	女	22	162	66	25.1	否	2.4	2-24小时	非家养	I级	非III级	中	春季	0	36.2	20	21	44	2针	双	无	无	无	无	无	无	无	无	有	无	有	2	6	​​≤24	无	痊愈
38	训练集	无副作用	男	60	160	60	23.4	否	4.7	2-24小时	非家养	II级	非III级	中	春季	0	36.5	25	21	44	2针	右	无	无	无	无	无	无	无	无	无	无	无
39	训练集	无副作用	男	45	174	75	24.8	否	3.1	2-24小时	非家养	II级	非III级	中	春季	0	36.7	25	25	52	2针	左	有	无	无	无	无	无	无	无	无	无	无
40	训练集	有副作用	男	50	170	65	22.5	否	2.4	2-24小时	非家养	Ⅲ级	III级	高	春季	0	36.4	20	25	52	2针	双	无	无	无	无	无	有	无	有	无	无	无	1	2	24-48	无	痊愈
41	训练集	无副作用	男	25	175	72	23.5	否	1.7	≤2小时	非家养	I级	非III级	低	春季	0	36.3	20	25	52	2针	左	无	无	无	无	无	无	无	无	无	无	无
42	训练集	无副作用	男	36	175	76	24.8	否	3.2	2-24小时	非家养	I级	非III级	中	春季	0	36.5	25	25	52	2针	右	无	无	无	无	无	无	无	无	无	无	无
43	测试集	有副作用	女	2	86	16	21.6	否	3	2-24小时	非家养	I级	非III级	中	春季	0	36.9	20	25	52	2针	左	无	无	无	无	无	无	无	无	有	无	无	2	6	​​≤24	无	痊愈
44	训练集	无副作用	女	8	126	34	21.4	否	3.5	2-24小时	非家养	I级	非III级	低	春季	0	36.1	20	17	41	2针	左	无	无	无	无	无	无	无	无	无	无	无
45	训练集	有副作用	男	32	173	72	24.1	否	3.2	2-24小时	非家养	Ⅲ级	III级	高	春季	0	36.3	20	24	40	2针	双	无	无	无	无	无	无	无	无	无	无	无	1	3	​​≤24	无	痊愈
46	训练集	无副作用	男	35	174	75	24.8	否	4.3	2-24小时	非家养	Ⅲ级	III级	中	春季	0	36.3	30	28	55	2针	右	无	无	无	无	无	无	无	无	无	无	无
47	训练集	无副作用	男	14	169	64	22.4	否	4.2	2-24小时	非家养	I级	非III级	低	春季	0	36.5	50	28	55	2针	左	无	无	无	无	无	无	无	无	无	无	无
48	训练集	无副作用	女	31	157	55	22.3	否	2.6	2-24小时	非家养	I级	非III级	中	春季	0	36.1	25	23	60	2针	左	无	无	无	无	无	无	无	无	无	无	无
49	测试集	无副作用	男	25	176	68	22	否	2.4	2-24小时	家养	II级	非III级	中	春季	0	36.6	15	28	55	2针	左	无	无	无	无	无	无	无	无	无	无	无
50	训练集	无副作用	男	57	166	63	22.9	否	3.6	2-24小时	家养	II级	非III级	中	春季	0	35.9	20	21	37	4针	双	无	无	无	无	无	无	无	无	无	无	无
51	测试集	有副作用	女	53	152	48	20.7	否	25	＞24小时	非家养	I级	非III级	高	春季	0	36.7	25	22	55	2针	左	无	无	无	无	有	无	无	有	无	无	无	1	2	24-48	无	痊愈
52	训练集	无副作用	男	29	186	99	28.6	否	4.7	≤2小时	非家养	I级	非III级	低	春季	0	36.7	40	20	51	2针	左	无	无	无	无	无	无	无	无	无	无	无
53	训练集	无副作用	男	57	166	71	25.7	否	2.8	2-24小时	非家养	I级	非III级	中	春季	0	36	40	20	51	4针	双	有	有	无	无	无	无	无	无	无	无	无
54	训练集	无副作用	男	31	181	73	22.3	否	3.6	2-24小时	非家养	I级	非III级	中	春季	0	36.4	45	18	50	4针	右	无	无	无	无	无	无	无	无	无	无	无
55	测试集	有副作用	男	24	185	98	28.6	否	1.8	≤2小时	非家养	Ⅲ级	III级	中	春季	0	36.1	20	21	58	4针	右	无	无	无	无	无	无	无	有	无	无	无	1	1	24-48	无	痊愈
56	测试集	无副作用	女	67	154	50	21.1	否	2	≤2小时	非家养	Ⅲ级	III级	低	春季	0	36.5	25	18	50	4针	左	无	无	无	无	无	无	无	无	无	无	无
57	测试集	无副作用	女	28	164	56	20.8	否	3.4	2-24小时	家养	I级	非III级	低	春季	0	36.4	30	20	52	4针	左	无	无	无	无	无	无	无	无	无	无	无
58	训练集	无副作用	男	28	175	79	25.8	否	3.6	2-24小时	非家养	I级	非III级	低	春季	0	36.8	40	20	52	2针	左	无	无	无	无	无	无	无	无	无	无	无
59	训练集	无副作用	女	22	162	61	23.2	否	2.2	2-24小时	非家养	II级	非III级	中	春季	0	36.6	30	20	56	4针	双	无	无	无	无	无	无	无	无	无	无	无
60	训练集	无副作用	男	17	177	70	22.3	否	4.5	2-24小时	非家养	I级	非III级	高	春季	0	36.7	40	18	50	4针	双	无	无	无	无	无	无	无	无	无	无	无
61	训练集	无副作用	男	7	120	34	23.6	否	2.4	2-24小时	非家养	I级	非III级	中	春季	0	36.4	40	18	50	5针	双	无	无	无	无	无	无	无	无	无	无	无
62	测试集	无副作用	女	7	121	33	22.5	否	2.2	2-24小时	非家养	I级	非III级	高	春季	0	37.1	25	18	50	5针	左	无	无	无	无	无	无	无	无	无	无	无
63	训练集	无副作用	男	30	175	73	23.8	否	1.5	≤2小时	非家养	Ⅲ级	III级	高	春季	0	36.2	25	18	50	2针	双	无	无	无	无	无	无	无	无	无	无	无
64	训练集	有副作用	女	54	154	51	21.5	否	3.5	2-24小时	非家养	II级	非III级	中	夏季	0	36.9	30	20	55	4针	双	无	无	无	无	无	无	无	无	有	无	无	2	5	​​≤24	无	痊愈
65	测试集	无副作用	男	39	169	63	22.1	否	3.3	2-24小时	非家养	Ⅲ级	III级	中	夏季	0	36.2	20	20	55	4针	双	无	有	无	无	无	无	无	无	无	无	无
66	训练集	无副作用	女	35	155	63	26.2	否	4.2	2-24小时	非家养	Ⅲ级	III级	低	夏季	0	36.4	45	20	55	4针	双	无	无	无	无	无	无	无	无	无	无	无
67	训练集	有副作用	男	70	170	70	24.2	否	2.5	2-24小时	非家养	I级	非III级	低	夏季	0	36.5	25	19	53	2针	双	有	无	有	无	有	无	无	有	无	无	无	2	2	24-48	冷敷	痊愈
68	测试集	无副作用	男	67	167	76	27.3	否	2.9	2-24小时	家养	I级	非III级	中	夏季	0	36.4	40	19	53	4针	双	无	无	无	无	有	无	无	无	无	无	无
69	训练集	无副作用	女	55	155	45	18.7	否	1.8	≤2小时	家养	I级	非III级	低	夏季	0	36.4	20	19	53	4针	双	无	无	无	无	无	无	无	无	无	无	无
70	训练集	无副作用	女	65	156	65	26.7	否	1.8	≤2小时	非家养	I级	非III级	中	夏季	0	36.5	45	22	55	4针	双	无	无	无	无	无	无	无	无	无	无	无
71	训练集	无副作用	男	31	183	81	24.2	否	3.3	2-24小时	非家养	I级	非III级	低	夏季	0	36.4	25	22	55	4针	双	无	无	无	无	无	无	无	无	无	无	无
72	训练集	无副作用	女	59	159	49	19.4	否	3.3	2-24小时	非家养	I级	非III级	低	夏季	0	36.7	20	22	55	4针	双	无	无	无	无	无	无	无	无	无	无	无
73	测试集	有副作用	女	13	146	49	23	否	4	2-24小时	非家养	I级	非III级	低	夏季	0	36.4	30	21	54	4针	右	无	无	无	无	有	无	无	有	无	无	无	1	1	​​≤24	无	痊愈
74	训练集	有副作用	男	44	170	64	22.1	否	4.6	2-24小时	非家养	I级	非III级	中	夏季	0	36.4	20	21	54	2针	双	无	无	无	无	有	无	无	无	有	无	无	2	6	​​≤24	无	痊愈
75	训练集	有副作用	男	31	181	73	22.3	否	3.8	2-24小时	非家养	Ⅲ级	III级	低	夏季	0	36.6	20	21	54	4针	双	无	无	无	无	无	无	无	无	无	无	无	1	4	24-48	无	痊愈
76	测试集	无副作用	男	9	129	38	22.8	否	4.3	2-24小时	非家养	II级	非III级	低	夏季	0	37	20	21	54	4针	双	无	无	无	无	无	无	无	无	无	无	无
77	训练集	无副作用	女	43	154	53	22.3	否	3.6	2-24小时	非家养	Ⅲ级	III级	中	夏季	0	36.8	30	21	52	4针	双	无	无	无	无	无	无	无	无	无	无	无
78	训练集	无副作用	男	44	174	84	27.7	否	2.7	2-24小时	非家养	Ⅲ级	III级	低	夏季	0	36.9	40	21	52	4针	双	无	无	无	有	无	无	无	无	无	无	无
79	训练集	有副作用	男	47	167	64	22.9	否	3.5	2-24小时	非家养	Ⅲ级	III级	低	夏季	0	36.9	20	23	55	2针	双	有	无	无	无	无	无	无	无	无	无	有	2	9	​​≤24	无	痊愈
80	训练集	无副作用	女	36	166	63	22.9	否	3.1	2-24小时	非家养	Ⅲ级	III级	低	夏季	0	36.9	30	22	56	4针	双	无	无	无	无	无	无	无	无	无	无	无
81	训练集	无副作用	男	41	181	84	25.6	否	5.1	2-24小时	非家养	II级	非III级	低	夏季	0	36.5	30	23	57	4针	双	无	无	无	无	无	无	无	无	无	无	无
82	训练集	有副作用	女	46	160	66	25.8	否	2.3	2-24小时	非家养	II级	非III级	低	夏季	0	36.7	10	23	55	4针	双	无	无	无	无	无	无	无	无	无	无	有	2	10	24-48	无	痊愈
83	测试集	无副作用	男	35	173	75	25.1	否	2.8	2-24小时	家养	Ⅲ级	III级	中	夏季	0	36.5	30	23	55	4针	双	无	无	无	无	无	无	无	无	无	无	无
84	训练集	无副作用	男	29	162	70	26.7	否	1.7	≤2小时	非家养	Ⅲ级	III级	中	夏季	0	36.5	30	23	55	2针	左	无	无	无	无	无	无	无	无	无	无	无
85	训练集	有副作用	女	49	164	69	26.7	否	3.4	2-24小时	非家养	Ⅲ级	III级	中	夏季	0	36.4	25	22	56	4针	双	有	无	无	无	无	无	无	有	无	无	无	1	3	24-48	无	痊愈
86	训练集	无副作用	男	20	172	62	21	否	2.7	2-24小时	非家养	Ⅲ级	III级	高	夏季	0	36.1	15	22	56	4针	双	无	无	无	无	无	无	无	无	无	无	无
87	训练集	无副作用	女	15	160	49	19.1	否	4.6	2-24小时	非家养	I级	非III级	高	夏季	0	36.2	20	22	56	4针	双	无	无	无	无	无	无	无	无	无	无	无
88	训练集	无副作用	男	17	181	85	25.9	否	2.3	2-24小时	非家养	II级	非III级	低	夏季	0	36.2	30	22	56	4针	双	无	无	无	无	无	无	无	无	无	无	无
89	训练集	无副作用	女	34	164	53	19.7	否	3.7	2-24小时	非家养	I级	非III级	中	夏季	0	36.4	25	21	56	2针	左	无	无	无	无	无	无	无	无	无	无	无
90	测试集	有副作用	男	27	172	82	27.7	否	3.9	2-24小时	非家养	Ⅲ级	III级	低	夏季	0	36.7	20	21	56	4针	右	无	无	无	有	无	无	无	无	有	无	无	2	10	​​≤24	无	痊愈
91	训练集	无副作用	男	27	177	82	26.2	否	3.2	≤2小时	非家养	I级	非III级	低	夏季	0	36.5	35	21	56	4针	双	无	无	无	无	无	无	无	无	无	无	无
92	训练集	无副作用	女	41	158	62	24.8	否	2.7	2-24小时	非家养	II级	非III级	低	夏季	0	36.5	40	21	56	4针	双	无	无	无	无	无	无	无	无	无	无	无
93	训练集	无副作用	女	32	163	66	24.8	否	1.8	≤2小时	非家养	I级	非III级	高	夏季	0	36.5	30	20	55	4针	双	无	无	无	无	无	无	无	无	无	无	无
94	测试集	无副作用	男	16	167	67	24	否	2.4	2-24小时	家养	I级	非III级	低	夏季	0	36.5	25	22	50	2针	左	无	无	无	无	无	无	无	无	无	无	无
95	训练集	有副作用	男	28	172	80	27	否	2.1	2-24小时	非家养	Ⅲ级	III级	低	夏季	0	36.7	20	20	59	2针	左	无	无	无	无	无	无	无	无	有	无	有	2	7	​​≤24	无	痊愈
96	训练集	无副作用	女	36	163	66	24.8	否	3.2	2-24小时	非家养	II级	非III级	低	夏季	0	36.7	40	22	65	4针	双	无	无	无	无	无	无	无	无	无	无	无
97	训练集	无副作用	女	24	156	52	21.4	否	2.5	2-24小时	家养	II级	非III级	中	夏季	0	36.7	30	22	55	4针	双	无	无	无	无	无	无	无	无	无	无	无
98	训练集	无副作用	男	49	169	64	22.4	否	2.6	2-24小时	非家养	Ⅲ级	III级	中	夏季	0	36.9	20	23	51	4针	双	无	无	无	无	无	无	无	无	无	无	无
99	训练集	无副作用	男	13	155	60	25	否	3.5	2-24小时	家养	Ⅲ级	III级	中	夏季	0	36.2	30	23	51	4针	双	无	无	无	无	无	无	无	无	无	无	无
100	训练集	无副作用	女	35	163	55	20.7	否	0.9	≤2小时	非家养	II级	非III级	高	夏季	0	36.4	25	23	50	4针	双	无	无	无	无	无	无	无	无	无	无	无
101	训练集	无副作用	男	30	170	63	21.8	否	4.4	2-24小时	非家养	I级	非III级	中	夏季	0	36.8	15	23	50	4针	双	无	无	无	无	无	无	无	无	无	无	无
102	训练集	无副作用	男	25	175	52	17	否	1.8	≤2小时	家养	I级	非III级	中	夏季	0	36.6	45	23	50	4针	双	无	无	无	无	无	无	无	无	无	无	无
103	训练集	无副作用	女	29	169	59	20.7	否	1.6	≤2小时	非家养	II级	非III级	低	夏季	0	36.8	25	22	53	4针	双	无	无	无	无	无	无	无	无	无	无	无
104	训练集	无副作用	男	40	194	104	27.6	否	2.7	2-24小时	非家养	Ⅲ级	III级	中	夏季	0	36.7	40	22	56	4针	双	无	无	无	无	无	无	无	无	无	无	无
105	测试集	无副作用	男	25	175	82	26.8	否	2.7	2-24小时	家养	Ⅲ级	III级	中	夏季	0	36.4	35	22	56	4针	双	无	无	无	无	无	无	无	无	无	无	无
106	训练集	无副作用	女	35	155	48	20	否	2.2	2-24小时	非家养	Ⅲ级	III级	低	夏季	0	36.4	20	22	56	4针	双	无	无	无	无	无	无	无	无	无	无	无
107	训练集	无副作用	男	35	173	65	21.7	否	3.6	2-24小时	非家养	Ⅲ级	III级	低	夏季	0	36.2	45	23	55	4针	双	无	无	无	无	无	无	无	无	无	无	无
108	训练集	有副作用	女	38	163	68	25.6	否	2.8	2-24小时	非家养	I级	非III级	低	夏季	0	36.7	10	23	55	2针	双	无	无	无	无	有	无	无	无	无	无	无	2	6	​​≤24	无	痊愈
109	训练集	无副作用	男	46	174	86	28.4	否	4.2	≤2小时	非家养	I级	非III级	中	夏季	0	36.5	40	23	55	4针	双	无	无	无	无	无	无	无	无	无	无	无
110	训练集	无副作用	女	37	168	63	22.3	否	4	2-24小时	家养	II级	非III级	低	夏季	0	36.2	30	21	56	4针	双	无	无	无	无	无	无	无	无	无	无	无
111	训练集	有副作用	女	45	165	71	26.1	否	3.6	2-24小时	非家养	Ⅲ级	III级	中	夏季	0	36.5	25	20	53	4针	双	无	无	无	无	无	无	无	无	有	无	无	3	6	​​≤24	无	痊愈
112	训练集	有副作用	女	47	174	77	25.4	否	27.6	＞24小时	非家养	I级	非III级	中	夏季	0	36.8	20	20	53	2针	双	无	无	无	有	无	无	无	有	无	无	无	1	2	24-48	无	痊愈
113	训练集	无副作用	女	69	159	56	22.2	否	3.6	2-24小时	非家养	I级	非III级	低	夏季	0	36.1	30	20	53	4针	双	有	无	无	无	无	无	无	无	无	无	无
114	训练集	有副作用	女	28	162	58	22.1	否	3.4	2-24小时	家养	Ⅲ级	III级	低	夏季	0	36.7	20	20	53	2针	双	无	无	无	无	无	无	无	无	有	无	无	2	8	​​≤24	无	痊愈
115	测试集	有副作用	女	28	158	62	24.8	否	2.2	2-24小时	家养	I级	非III级	中	夏季	0	36.6	35	20	53	4针	双	无	无	无	无	有	无	无	无	无	无	无	1	10	​​≤24	无	痊愈
116	测试集	无副作用	男	46	164	46	17.1	否	3	2-24小时	非家养	I级	非III级	高	夏季	0	36.1	5	20	52	2针	左	无	无	无	无	无	无	无	无	无	无	无
117	测试集	有副作用	男	25	175	82	26.8	否	2	≤2小时	非家养	I级	非III级	中	夏季	0	36.4	25	20	52	4针	双	无	无	无	无	无	无	无	无	有	无	无	3	10	​​≤24	冷敷	痊愈
118	训练集	无副作用	男	22	182	82	24.8	否	2.4	2-24小时	家养	I级	非III级	中	夏季	0	36.9	30	20	52	4针	双	无	无	无	无	无	无	无	无	无	无	无
119	训练集	无副作用	女	61	161	61	23.5	否	1.8	≤2小时	非家养	Ⅲ级	III级	中	夏季	0	36.1	35	22	54	2针	双	无	无	无	无	无	无	无	无	无	无	无
120	训练集	无副作用	男	53	173	85	28.4	否	3.7	2-24小时	非家养	I级	非III级	中	夏季	0	36.7	40	22	54	4针	双	无	无	无	无	无	无	无	无	无	无	无
121	训练集	无副作用	男	23	163	62	23.3	否	1.2	≤2小时	非家养	I级	非III级	低	夏季	0	36.5	20	22	54	4针	双	无	无	无	无	无	无	无	无	无	无	无
122	测试集	无副作用	女	21	161	62	23.9	否	2.9	2-24小时	家养	I级	非III级	中	夏季	0	36.7	30	19	52	4针	双	无	无	无	无	无	无	无	无	无	无	无
123	训练集	无副作用	女	43	154	53	22.3	否	4	2-24小时	非家养	Ⅲ级	III级	中	夏季	0	36.7	30	20	55	4针	双	无	无	无	无	无	无	无	无	无	无	无
124	测试集	有副作用	男	5	111	31	25.2	否	2.3	2-24小时	非家养	Ⅲ级	III级	中	夏季	0	36.7	30	20	55	5针	左	有	无	无	无	无	无	无	无	有	无	无	2	4	​​≤24	无	痊愈
125	训练集	有副作用	男	42	86	15	20.3	否	22.6	2-24小时	非家养	I级	非III级	低	夏季	0	36.6	10	20	55	2针	左	无	无	无	无	无	无	无	无	有	无	无	2	5	​​≤24	无	痊愈
126	测试集	有副作用	男	10	135	41	22.5	否	2.5	2-24小时	非家养	Ⅲ级	III级	低	夏季	0	36.4	20	20	62	2针	左	无	无	无	无	无	无	无	无	有	无	无	2	5	​​≤24	无	痊愈
127	训练集	有副作用	女	22	172	62	21	否	3.2	2-24小时	非家养	Ⅲ级	III级	高	夏季	0	36.2	25	21	60	2针	左	无	无	无	无	无	无	无	有	有	无	无	2	5	24-48	无	痊愈
128	测试集	有副作用	女	51	149	51	23	否	3.1	2-24小时	非家养	Ⅲ级	III级	中	夏季	0	36.9	30	21	60	2针	左	无	有	无	无	有	无	无	有	无	无	无	1	3	​​≤24	无	痊愈
129	训练集	无副作用	女	11	139	45	23.3	否	2.7	2-24小时	家养	I级	非III级	中	夏季	0	36.4	30	21	60	2针	左	无	无	无	无	无	无	无	无	无	无	无
130	训练集	无副作用	女	71	151	47	20.6	否	3	2-24小时	非家养	Ⅲ级	III级	中	夏季	0	36.9	20	21	60	2针	双	无	无	无	无	无	无	无	无	无	无	无
131	测试集	有副作用	女	9	131	45	26.2	否	3.7	2-24小时	非家养	Ⅲ级	III级	中	夏季	0	36.8	20	19	63	5针	左	无	无	无	无	无	无	无	无	有	无	无	2	8	​​≤24	冷敷	痊愈
132	训练集	无副作用	女	37	157	53	21.5	否	4.5	2-24小时	非家养	II级	非III级	高	夏季	0	36.5	25	19	63	2针	双	无	无	无	无	无	无	无	无	无	无	无
133	训练集	无副作用	男	21	171	62	21.2	否	3.4	2-24小时	家养	Ⅲ级	III级	高	夏季	0	36.9	20	19	63	4针	双	无	无	无	无	无	无	无	无	无	无	无
134	训练集	有副作用	男	32	173	52	17.4	否	2.9	2-24小时	非家养	Ⅲ级	III级	低	夏季	0	36.4	5	19	63	2针	左	无	无	无	无	有	无	无	有	无	无	无	1	1	​​≤24	无	痊愈
135	训练集	有副作用	女	51	165	51	18.7	否	4.4	2-24小时	非家养	Ⅲ级	III级	低	夏季	0	36.9	20	20	61	4针	双	有	无	无	无	无	无	无	无	有	无	无	2	7	24-48	无	痊愈
136	测试集	无副作用	女	21	171	62	20.9	否	2.1	2-24小时	非家养	II级	非III级	中	夏季	0	36.4	25	20	61	4针	双	无	无	无	无	无	无	无	无	无	无	无
137	训练集	无副作用	男	13	160	65	25.4	否	2.5	2-24小时	家养	I级	非III级	低	夏季	0	36.6	30	20	61	2针	左	无	无	无	无	无	无	无	无	无	无	无
138	测试集	有副作用	女	56	156	65	26.7	否	1.9	≤2小时	非家养	I级	非III级	高	夏季	0	36.6	25	20	61	4针	双	有	无	有	无	有	无	无	无	有	无	无	2	8	​​≤24	无	痊愈
139	训练集	无副作用	女	40	164	49	18.2	否	2.5	2-24小时	非家养	II级	非III级	中	夏季	0	36.4	20	20	61	4针	双	无	无	有	无	无	无	无	无	无	无	无
140	训练集	无副作用	女	44	154	44	18.6	否	2	≤2小时	家养	I级	非III级	低	夏季	0	36.1	20	20	61	4针	双	无	无	有	无	无	无	无	无	无	无	无
141	训练集	无副作用	男	11	142	45	25.5	否	2.7	2-24小时	家养	I级	非III级	低	夏季	0	36.8	30	20	61	4针	双	无	无	无	无	无	无	无	无	无	无	无
142	训练集	无副作用	男	55	165	65	23.9	否	3.2	2-24小时	家养	I级	非III级	低	夏季	0	36.8	25	22	59	4针	双	无	无	无	无	无	无	无	无	无	无	无
143	训练集	有副作用	女	33	163	53	19.9	否	24.1	＞24小时	非家养	I级	非III级	低	夏季	0	36.4	20	22	59	4针	双	无	无	无	无	无	无	无	有	无	无	无	1	6	24-48	无	痊愈
144	测试集	无副作用	男	28	178	72	22.7	否	2.4	2-24小时	非家养	II级	非III级	中	夏季	0	36.1	20	22	59	2针	左	无	无	无	无	无	无	无	无	无	无	无
145	训练集	无副作用	男	74	164	70	26	否	4.5	2-24小时	家养	I级	非III级	高	夏季	0	36.1	35	23	57	4针	双	无	无	无	无	无	无	无	无	无	无	无
146	训练集	无副作用	女	38	163	58	21.8	否	1.6	≤2小时	非家养	I级	非III级	中	夏季	0	36.4	25	23	57	2针	右	无	无	无	无	无	无	无	无	无	无	无
147	测试集	无副作用	男	60	170	60	20.8	否	2.6	2-24小时	家养	II级	非III级	高	夏季	0	36.5	15	23	57	4针	双	无	无	无	无	无	无	无	无	无	无	无
148	训练集	无副作用	男	9	130	42	24.9	否	4.5	2-24小时	家养	I级	非III级	低	夏季	0	36.7	25	23	57	2针	右	无	无	无	无	无	无	无	无	无	无	无
149	训练集	有副作用	女	29	159	52	20.6	否	4.8	2-24小时	非家养	II级	非III级	中	夏季	0	36	25	23	57	4针	双	无	无	无	无	无	无	无	无	有	无	无	2	10	​​≤24	无	痊愈
150	测试集	无副作用	男	26	176	68	22	否	1.6	≤2小时	非家养	Ⅲ级	III级	高	夏季	0	36.4	20	23	57	4针	双	无	无	无	无	无	无	无	无	无	无	无
151	训练集	无副作用	女	66	156	66	27.1	否	1.9	≤2小时	非家养	Ⅲ级	III级	低	夏季	0	36.8	40	24	52	2针	左	有	有	无	无	无	无	无	无	无	无	无
152	测试集	有副作用	男	15	175	61	19.9	否	1.6	≤2小时	非家养	Ⅲ级	III级	中	夏季	0	36.4	10	19	58	4针	双	无	无	无	无	无	无	无	无	无	无	有	2	12	​​≤24	无	痊愈
153	训练集	无副作用	女	13	154	53	22.3	否	1	≤2小时	非家养	Ⅲ级	III级	高	夏季	0	36.6	30	19	58	2针	右	无	无	无	无	无	无	无	无	无	无	无
154	训练集	无副作用	男	56	175	68	22.2	否	3.2	2-24小时	非家养	I级	非III级	中	夏季	0	36.5	20	19	58	4针	双	无	无	无	无	无	无	无	无	无	无	无
155	训练集	无副作用	女	16	156	51	21	否	3.1	2-24小时	家养	II级	非III级	低	夏季	0	36.1	25	19	58	2针	左	无	无	无	无	无	无	无	无	无	无	无
156	训练集	无副作用	女	54	164	55	20.4	否	4.4	2-24小时	非家养	II级	非III级	低	夏季	0	36.4	25	20	55	4针	双	有	无	无	无	无	无	无	无	无	无	无
157	测试集	无副作用	男	22	165	62	22.8	否	3.5	2-24小时	家养	I级	非III级	中	夏季	0	36.3	20	20	55	4针	双	无	无	无	无	无	无	无	无	无	无	无
158	测试集	无副作用	男	36	173	66	22.1	否	2.9	2-24小时	家养	I级	非III级	中	夏季	0	36.6	20	20	55	4针	双	无	无	无	无	无	无	无	无	无	无	无
159	训练集	无副作用	女	32	162	53	20.2	否	21	2-24小时	非家养	I级	非III级	中	夏季	0	36.5	25	20	55	2针	左	无	无	无	无	无	无	无	无	无	无	无
160	训练集	无副作用	女	22	162	62	23.6	否	3.2	2-24小时	非家养	I级	非III级	中	夏季	0	36.7	30	20	55	2针	左	无	无	无	无	无	无	无	无	无	无	无
161	训练集	有副作用	男	28	178	72	22.7	否	2.3	2-24小时	家养	I级	非III级	低	夏季	0	36.4	20	20	55	2针	左	无	无	无	无	有	无	无	有	无	无	有	2	2	24-48	无	痊愈
162	训练集	有副作用	女	47	157	44	17.9	否	26.1	＞24小时	非家养	Ⅲ级	III级	中	夏季	0	36.4	15	19	65	4针	双	无	无	无	无	无	无	无	无	有	无	无	2	4	​​≤24	无	痊愈
163	训练集	无副作用	男	35	175	73	23.8	否	3.6	2-24小时	非家养	I级	非III级	中	夏季	0	36.5	25	19	65	4针	双	无	无	无	无	无	无	无	无	无	无	无
164	测试集	无副作用	男	20	180	72	22.2	否	3.5	2-24小时	非家养	II级	非III级	高	夏季	0	36.4	20	19	65	4针	双	无	无	无	无	无	无	无	无	无	无	无
165	测试集	无副作用	女	29	162	59	22.5	否	3.3	2-24小时	非家养	II级	非III级	中	夏季	0	36.1	25	19	65	2针	左	无	无	无	无	无	无	无	无	无	无	无
166	测试集	有副作用	男	34	168	74	26.2	否	24	2-24小时	家养	I级	非III级	高	夏季	0	36.7	30	21	71	2针	左	无	无	无	无	有	无	无	有	无	无	无	1	4	​​≤24	无	痊愈
167	训练集	无副作用	女	27	162	67	25.5	否	4.9	2-24小时	非家养	I级	非III级	低	夏季	0	36.9	40	21	71	4针	双	无	无	无	无	无	无	无	无	无	无	无
168	训练集	无副作用	男	43	183	93	27.8	否	2.9	2-24小时	非家养	Ⅲ级	III级	低	夏季	0	36.8	40	21	71	2针	左	无	无	无	无	无	无	无	无	无	无	无
169	测试集	无副作用	男	42	174	82	27.1	否	2.2	2-24小时	家养	II级	非III级	中	夏季	0	36.4	35	20	70	4针	双	无	无	无	有	有	无	无	无	无	无	无
170	测试集	无副作用	女	40	160	53	20.7	否	2.9	2-24小时	家养	Ⅲ级	III级	低	夏季	0	36.5	25	20	70	2针	左	无	无	无	无	无	无	无	无	无	无	无
171	训练集	无副作用	女	31	161	71	27.4	否	3.5	2-24小时	家养	II级	非III级	中	夏季	0	36.3	45	20	70	4针	双	无	无	无	无	无	无	无	无	无	无	无
172	训练集	有副作用	女	36	156	53	21.8	否	4.3	2-24小时	非家养	Ⅲ级	III级	低	夏季	0	36.4	30	20	70	2针	双	无	无	无	无	无	无	无	有	无	无	无	1	8	24-48	无	痊愈
173	训练集	有副作用	女	66	156	46	18.9	否	3.3	2-24小时	非家养	Ⅲ级	III级	低	夏季	0	36.4	20	20	55	4针	双	有	无	无	无	无	无	无	无	有	无	无	2	6	​​≤24	无	痊愈
174	训练集	有副作用	女	38	163	48	18.1	否	3	2-24小时	非家养	II级	非III级	高	夏季	0	36.4	20	20	55	2针	双	无	无	无	无	无	无	无	无	有	无	无	3	5	0	冷敷	痊愈
175	测试集	无副作用	男	38	178	73	23	否	2.4	2-24小时	非家养	I级	非III级	中	夏季	0	36.1	20	22	50	4针	双	无	无	无	无	无	无	无	无	无	无	无
176	训练集	有副作用	男	24	174	62	20.5	否	2.3	2-24小时	家养	I级	非III级	低	夏季	0	36.5	15	22	50	4针	双	无	无	无	无	有	无	无	无	有	无	有	3	2	0	无	痊愈
177	训练集	无副作用	男	65	165	65	23.9	否	1.9	≤2小时	非家养	I级	非III级	中	夏季	0	36.4	20	22	50	4针	双	有	无	有	无	无	无	无	无	无	无	无
178	训练集	无副作用	男	30	183	65	19.4	否	3.8	2-24小时	家养	I级	非III级	中	夏季	0	36.7	30	22	50	4针	双	无	无	无	无	无	无	无	无	无	无	无
179	训练集	有副作用	男	44	174	84	27.7	否	3.3	2-24小时	家养	I级	非III级	中	夏季	0	36.7	30	22	58	4针	双	无	无	无	无	有	无	有	无	无	无	无	1	12	0	无	痊愈
180	训练集	有副作用	男	10	135	42	23	否	2	≤2小时	非家养	I级	非III级	低	夏季	0	36.5	15	21	56	2针	左	无	无	无	无	无	无	无	无	有	无	有	2	8	24-48	无	痊愈
181	测试集	无副作用	女	51	157	61	24.7	否	2.6	2-24小时	非家养	I级	非III级	低	夏季	0	36.6	35	24	59	2针	右	无	无	无	无	无	无	无	无	无	无	无
182	训练集	无副作用	男	15	173	65	21.7	否	2.2	2-24小时	非家养	Ⅲ级	III级	低	夏季	0	36.6	20	23	64	2针	左	无	无	无	无	无	无	无	无	无	无	无
183	训练集	无副作用	男	41	171	74	25.3	否	2.9	2-24小时	非家养	I级	非III级	中	夏季	0	36.9	30	23	58	4针	双	无	无	无	无	无	无	无	无	无	无	无
184	测试集	无副作用	女	27	161	57	22	否	1.1	≤2小时	非家养	II级	非III级	中	夏季	0	36.5	30	27	72	2针	左	无	无	无	无	无	无	无	无	无	无	无
185	训练集	有副作用	男	43	170	66	22.8	否	2.9	2-24小时	非家养	Ⅲ级	III级	中	夏季	0	36.4	20	24	52	2针	左	无	无	无	无	无	无	无	无	有	无	无	2	6	​​≤24	无	痊愈
186	训练集	有副作用	女	22	162	66	25.1	否	2.7	2-24小时	非家养	Ⅲ级	III级	低	夏季	0	36.7	20	22	56	2针	左	无	无	无	无	无	无	无	无	有	无	无	2	7	​​≤24	无	痊愈
187	训练集	无副作用	男	7	124	33	21.5	否	1	≤2小时	家养	II级	非III级	中	夏季	0	36.1	30	23	58	2针	左	无	无	无	无	无	无	无	无	无	无	无
188	测试集	无副作用	男	33	182	83	25.1	否	2.8	2-24小时	非家养	Ⅲ级	III级	中	夏季	0	36.7	30	26	70	2针	右	无	无	无	无	无	无	无	无	无	无	无
189	训练集	有副作用	女	49	154	48	20.2	否	4.2	2-24小时	家养	I级	非III级	中	夏季	0	35.9	30	24	72	2针	左	有	无	无	无	无	无	无	无	有	无	无	2	6	​​≤24	无	痊愈
190	训练集	无副作用	女	28	168	61	21.6	否	1.8	≤2小时	家养	Ⅲ级	III级	低	秋季	0	36.6	25	26	72	2针	右	无	无	无	无	无	无	无	无	无	无	无
191	训练集	无副作用	男	44	173	73	24.4	否	2.1	2-24小时	家养	I级	非III级	中	秋季	0	36.7	30	21	61	2针	左	无	无	无	无	无	无	无	无	无	无	无
192	训练集	无副作用	女	29	169	52	18.2	否	0.8	≤2小时	非家养	II级	非III级	低	秋季	0	36.2	35	24	72	2针	左	无	无	无	无	无	无	无	无	无	无	无
193	测试集	无副作用	女	17	167	57	20.4	否	3.6	2-24小时	非家养	Ⅲ级	III级	中	秋季	0	36.2	25	24	72	4针	双	无	无	无	无	无	无	无	无	无	无	无
194	测试集	无副作用	男	7	121	31	21.1	否	4.3	2-24小时	非家养	II级	非III级	高	秋季	0	36.6	10	26	69	2针	左	无	无	无	无	无	无	无	无	无	无	无
195	测试集	有副作用	女	8	126	34	21.4	否	2.9	2-24小时	非家养	I级	非III级	中	秋季	0	36.4	25	25	65	5针	右	无	无	无	无	有	无	无	有	无	无	无	1	3	​​≤24	无	痊愈
196	训练集	无副作用	女	28	162	68	25.9	否	3.2	2-24小时	家养	II级	非III级	中	秋季	0	36.4	45	26	63	4针	双	无	无	无	无	无	无	无	无	无	无	无
197	训练集	有副作用	男	22	178	82	25.9	否	2.6	2-24小时	非家养	Ⅲ级	III级	高	秋季	0	36.4	30	25	63	4针	双	无	无	无	无	无	无	无	无	有	无	无	3	10	​​≤24	冷敷	痊愈
198	测试集	有副作用	女	41	161	64	24.7	否	2	≤2小时	非家养	I级	非III级	中	秋季	0	36.4	35	22	61	4针	双	无	无	无	无	无	无	无	有	无	无	无	1	2	24-48	无	痊愈
199	测试集	无副作用	女	63	163	63	23.7	否	2.4	2-24小时	非家养	II级	非III级	低	秋季	0	36.9	30	22	61	4针	双	无	有	无	无	无	无	无	无	无	无	无
200	测试集	有副作用	女	70	157	67	27.2	否	3.3	2-24小时	非家养	Ⅲ级	III级	高	秋季	0	36.3	20	24	64	4针	双	有	无	无	无	有	无	无	无	有	无	无	2	7	​​≤24	无	痊愈
201	训练集	有副作用	女	17	167	67	24	否	3	2-24小时	非家养	I级	非III级	高	秋季	0	36.7	30	24	64	4针	双	无	无	无	无	无	有	无	有	无	无	无	1	2	24-48	无	痊愈
202	训练集	无副作用	女	68	153	52	22.2	否	3.7	2-24小时	非家养	I级	非III级	中	秋季	0	36.5	35	22	60	2针	左	无	无	无	无	无	无	无	无	无	无	无
203	训练集	无副作用	女	44	154	64	27	否	2.3	2-24小时	非家养	I级	非III级	中	秋季	0	36.9	45	24	52	4针	双	无	无	无	无	无	无	无	无	无	无	无
204	测试集	有副作用	女	33	163	64	24.1	否	2.1	2-24小时	非家养	Ⅲ级	III级	低	秋季	0	36.4	35	26	63	4针	双	无	无	无	无	无	无	无	有	无	无	无	1	3	​​≤24	无	痊愈
205	测试集	无副作用	女	36	164	65	24.2	否	3.2	2-24小时	非家养	I级	非III级	中	秋季	0	36.8	35	21	61	2针	左	无	无	无	无	无	无	无	无	无	无	无
206	训练集	无副作用	女	46	154	56	23.6	否	2.2	2-24小时	非家养	I级	非III级	低	秋季	0	36.1	30	25	63	2针	左	无	无	无	无	无	无	无	无	无	无	无
207	训练集	有副作用	男	3	92	17	20.1	否	3.8	2-24小时	非家养	II级	非III级	中	秋季	0	36.7	20	25	63	5针	右	无	无	无	无	无	无	无	无	有	无	无	2	6	​​≤24	无	痊愈
208	训练集	无副作用	女	53	152	50	21.6	否	2.8	2-24小时	家养	II级	非III级	高	秋季	0	36.9	25	23	60	2针	左	无	无	无	无	无	无	无	无	无	无	无
209	训练集	有副作用	女	27	157	72	29.2	否	3.4	2-24小时	非家养	I级	非III级	中	秋季	0	36.4	25	21	61	2针	双	无	无	无	无	无	无	无	无	有	无	无	3	8	​​≤24	无	痊愈
210	测试集	有副作用	女	17	167	71	25.5	否	3.6	2-24小时	非家养	I级	非III级	中	秋季	0	36.5	30	23	62	2针	双	无	无	无	无	无	无	无	无	有	无	有	2	12	​​≤24	无	痊愈
211	测试集	无副作用	女	50	165	50	18.4	否	4.4	2-24小时	非家养	Ⅲ级	III级	高	秋季	0	36.6	20	23	62	4针	双	无	无	无	无	无	无	无	无	无	无	无
212	训练集	无副作用	女	16	161	51	19.7	否	25	＞24小时	非家养	I级	非III级	低	秋季	0	36.5	20	24	62	2针	右	无	无	无	无	无	无	无	无	无	无	无
213	测试集	无副作用	男	13	160	53	20.7	否	2.5	2-24小时	家养	I级	非III级	低	秋季	0	36.7	25	25	63	4针	双	无	无	无	无	无	无	无	无	无	无	无
214	训练集	无副作用	女	50	150	45	20	否	1.6	≤2小时	非家养	II级	非III级	低	秋季	0	36.1	25	25	63	4针	双	有	无	无	无	无	无	无	无	无	无	无	1	12	​​≤24	无	痊愈
215	训练集	有副作用	男	6	116	30	22.3	否	7.8	≤2小时	家养	Ⅲ级	III级	中	秋季	0	36.4	20	25	63	2针	双	无	无	无	无	无	无	无	无	有	无	无	2	8	​​≤24	冷敷	痊愈
216	训练集	无副作用	女	37	157	53	21.5	否	0.9	≤2小时	非家养	I级	非III级	低	秋季	0	36.5	25	25	63	4针	双	无	无	无	无	无	无	无	无	无	无	无
217	训练集	无副作用	女	42	162	42	16	否	4.7	2-24小时	非家养	Ⅲ级	III级	低	秋季	0	36.3	10	24	62	2针	左	无	无	无	无	无	无	无	无	无	无	无
218	训练集	无副作用	男	61	176	61	19.7	否	2	≤2小时	非家养	I级	非III级	中	秋季	0	36.5	20	24	62	4针	双	无	无	无	无	无	无	无	无	无	无	无
219	训练集	有副作用	男	40	170	80	27.7	否	5.5	2-24小时	非家养	Ⅲ级	III级	低	秋季	0	36.6	20	24	62	2针	双	无	无	无	有	无	无	无	有	无	无	无	1	3	0	无	痊愈
220	训练集	无副作用	女	50	155	50	20.8	否	4.4	2-24小时	非家养	I级	非III级	低	秋季	0	36.2	25	24	62	2针	左	无	无	无	无	无	无	无	无	无	无	无
221	测试集	无副作用	女	50	150	45	20	否	2.7	2-24小时	家养	I级	非III级	高	秋季	0	36.3	25	23	60	2针	左	无	无	无	无	无	无	无	无	无	无	无
222	测试集	无副作用	女	26	162	52	19.8	否	4.7	2-24小时	家养	Ⅲ级	III级	中	秋季	0	36.4	20	23	60	4针	双	无	无	无	无	无	无	无	无	无	无	无
223	测试集	无副作用	女	31	161	53	20.4	否	0.6	≤2小时	非家养	I级	非III级	低	秋季	0	36.4	25	23	60	2针	左	无	无	无	无	无	无	无	无	无	无	无
224	测试集	有副作用	女	48	154	48	20.2	否	3.7	2-24小时	非家养	I级	非III级	低	秋季	0	36.5	25	23	60	2针	左	无	无	无	无	无	无	无	无	有	无	无	2	6	​​≤24	无	痊愈
225	训练集	无副作用	女	6	117	32	23.4	否	3.4	2-24小时	非家养	I级	非III级	中	秋季	0	36.9	30	22	61	5针	左	无	无	无	无	无	无	无	无	无	无	无
226	测试集	有副作用	女	8	126	39	24.6	否	3.3	2-24小时	非家养	I级	非III级	中	秋季	0	36.4	35	22	60	2针	左	无	无	无	无	有	无	无	无	有	无	无	2	8	​​≤24	无	痊愈
227	训练集	无副作用	男	37	183	87	26	否	3.1	2-24小时	非家养	Ⅲ级	III级	低	秋季	0	36.2	35	23	64	2针	左	无	无	无	无	无	无	无	无	无	无	无
228	训练集	无副作用	男	20	170	60	20.8	否	2.8	2-24小时	非家养	I级	非III级	低	秋季	0	36.9	15	23	64	4针	双	无	无	无	无	无	无	无	无	无	无	无
229	训练集	无副作用	男	9	133	38	21.5	否	1.5	≤2小时	非家养	I级	非III级	高	秋季	0	36.2	35	22	63	5针	左	无	无	无	无	无	无	无	无	无	无	无
230	训练集	无副作用	女	8	125	35	22.4	否	3.2	2-24小时	家养	I级	非III级	中	秋季	0	36.4	25	23	61	5针	左	无	无	无	无	无	无	无	无	无	无	无
231	训练集	无副作用	女	27	162	57	21.7	否	2.9	2-24小时	非家养	Ⅲ级	III级	低	秋季	0	36.3	30	23	61	2针	左	无	无	无	无	无	无	无	无	无	无	无
232	测试集	有副作用	女	21	161	52	20.1	否	1.8	≤2小时	非家养	II级	非III级	中	秋季	0	36.5	25	24	58	2针	左	无	无	无	无	无	无	无	无	有	无	无	3	9	​​≤24	冷敷	痊愈
233	训练集	无副作用	女	24	164	62	23.1	否	4.2	2-24小时	非家养	I级	非III级	高	秋季	0	36.4	30	24	58	2针	左	无	无	无	无	无	无	无	无	无	无	无
234	训练集	无副作用	女	9	130	38	22.5	否	2.7	2-24小时	非家养	I级	非III级	低	秋季	0	36.4	25	24	58	2针	左	无	无	无	无	有	无	无	无	无	无	无
235	训练集	无副作用	男	45	177	89	28.4	否	4.1	2-24小时	非家养	I级	非III级	低	秋季	0	36.4	45	24	58	2针	左	无	无	无	无	无	无	无	无	无	无	无
236	测试集	无副作用	男	18	180	81	25	否	3.2	2-24小时	非家养	I级	非III级	低	秋季	0	36.5	30	24	58	4针	双	无	无	无	无	无	无	无	无	无	无	无
237	训练集	无副作用	女	54	154	44	18.6	否	5.3	2-24小时	非家养	II级	非III级	高	秋季	0	36.8	20	23	60	2针	左	无	无	无	无	无	无	无	无	无	无	无
238	训练集	无副作用	女	22	162	52	19.8	否	4.3	2-24小时	非家养	II级	非III级	中	秋季	0	36.6	20	23	60	4针	双	无	无	无	无	无	无	无	无	无	无	无
239	训练集	有副作用	男	88	168	58	20.5	否	3	2-24小时	非家养	Ⅲ级	III级	低	秋季	0	36.4	15	23	60	2针	双	有	无	有	无	无	无	无	无	有	无	无	3	12	​​≤24	无	痊愈
240	训练集	无副作用	女	25	165	65	23.8	否	1.9	≤2小时	非家养	I级	非III级	低	秋季	0	36.4	35	25	61	2针	左	无	无	无	无	无	无	无	无	无	无	无
241	测试集	无副作用	女	40	160	54	21.1	否	2	≤2小时	非家养	II级	非III级	中	秋季	0	36.9	25	25	61	2针	左	无	无	无	无	无	无	无	无	无	无	无
242	训练集	无副作用	女	54	154	45	19	否	3.3	2-24小时	家养	I级	非III级	中	秋季	0	36.6	20	25	61	4针	双	无	无	无	无	无	无	无	无	无	无	无
243	测试集	无副作用	男	10	137	43	22.9	否	4.8	2-24小时	非家养	II级	非III级	低	秋季	0	36.4	15	25	61	2针	左	无	无	无	无	无	无	无	无	无	无	无
244	测试集	无副作用	女	7	121	33	22.5	否	3.3	2-24小时	非家养	II级	非III级	中	秋季	0	36.2	25	25	61	2针	左	无	无	无	无	无	无	无	无	无	无	无
245	测试集	无副作用	女	50	150	50	22.2	否	2.1	2-24小时	非家养	II级	非III级	中	秋季	0	36.1	30	25	61	4针	双	无	无	无	无	无	无	无	无	无	无	无
246	训练集	有副作用	女	22	162	61	23.2	否	13.2	2-24小时	非家养	I级	非III级	中	秋季	0	36.9	25	25	61	2针	双	无	无	无	无	无	无	无	有	无	无	无	1	3	24-48	无	痊愈
247	训练集	无副作用	女	30	160	65	25.4	否	2.3	2-24小时	非家养	II级	非III级	高	秋季	0	36.8	40	25	61	4针	双	无	无	无	无	无	无	无	无	无	无	无
248	训练集	无副作用	女	17	163	65	24.5	否	3.8	≤2小时	非家养	I级	非III级	高	秋季	0	36.9	35	25	68	2针	左	无	无	无	无	无	无	无	无	无	无	无
249	训练集	无副作用	女	27	157	52	21.1	否	3.6	2-24小时	家养	I级	非III级	中	秋季	0	36.9	25	23	65	4针	双	无	无	无	无	无	无	无	无	无	无	无
250	训练集	无副作用	女	17	162	56	21.3	否	2.9	2-24小时	非家养	Ⅲ级	III级	高	秋季	0	36.4	25	24	66	2针	左	无	无	无	无	无	无	无	无	无	无	无
251	训练集	有副作用	女	9	136	43	23.2	否	2.1	2-24小时	家养	I级	非III级	低	秋季	0	36.5	35	22	62	2针	左	无	无	无	无	无	无	无	无	有	无	无	2	6	​​≤24	无	痊愈
252	训练集	无副作用	女	25	162	65	24.8	否	3.3	2-24小时	家养	I级	非III级	高	秋季	0	36.7	35	24	60	2针	左	无	无	无	无	无	无	无	无	无	无	无
253	训练集	无副作用	女	54	152	49	21.2	否	2.5	2-24小时	非家养	I级	非III级	低	秋季	0	36.5	25	22	52	2针	左	无	无	无	无	无	无	无	无	无	无	无
254	训练集	有副作用	男	29	178	73	23	否	4.5	2-24小时	非家养	Ⅲ级	III级	中	秋季	0	36.4	20	23	62	2针	左	无	无	无	无	无	无	无	无	无	无	有	2	24	​​≤24	无	痊愈
255	训练集	无副作用	男	35	178	90	28.4	否	3.9	2-24小时	非家养	I级	非III级	低	秋季	0	36.8	40	22	62	2针	左	无	无	无	无	无	无	无	无	无	无	无
256	训练集	无副作用	女	52	159	55	21.8	否	3.7	2-24小时	非家养	II级	非III级	低	秋季	0	36.1	25	23	61	2针	左	无	无	无	无	无	无	无	无	无	无	无
257	测试集	有副作用	女	37	166	69	25	否	3.3	2-24小时	非家养	II级	非III级	低	秋季	0	36.4	35	22	62	2针	左	无	无	无	无	无	无	无	无	有	无	无	2	7	​​≤24	冷敷	痊愈
258	训练集	有副作用	女	54	157	69	28	否	4.5	2-24小时	非家养	Ⅲ级	III级	中	秋季	0	36.9	55	22	62	2针	双	有	无	无	无	无	无	无	无	有	无	无	2	5	​​≤24	无	痊愈
259	测试集	无副作用	女	8	126	33	20.8	否	4.8	2-24小时	家养	I级	非III级	低	冬季	0	36.5	25	24	63	5针	左	无	无	无	无	无	无	无	无	无	无	无
260	训练集	无副作用	女	40	160	54	21.1	否	0.9	≤2小时	非家养	II级	非III级	低	冬季	0	36.4	25	24	63	4针	双	无	无	无	无	无	无	无	无	无	无	无
261	训练集	有副作用	男	24	174	62	20.5	否	14.7	2-24小时	非家养	II级	非III级	中	冬季	0	36.5	15	22	60	2针	双	无	无	无	无	无	无	无	有	无	无	无	1	3	0	无	痊愈
262	训练集	无副作用	男	55	175	55	18	否	17	2-24小时	非家养	Ⅲ级	III级	高	冬季	0	36.5	10	23	55	4针	双	无	无	无	无	无	无	无	无	无	无	无
263	测试集	无副作用	男	28	171	66	22.6	否	17.2	2-24小时	家养	II级	非III级	中	冬季	0	36.3	25	22	60	4针	双	无	无	无	无	无	无	无	无	无	无	无
264	训练集	无副作用	女	46	164	64	23.8	否	6.5	2-24小时	非家养	I级	非III级	低	冬季	0	36.5	35	23	58	4针	双	无	无	无	无	无	无	无	无	无	无	无
265	训练集	有副作用	女	57	157	57	23.1	否	15.2	2-24小时	非家养	Ⅲ级	III级	低	冬季	0	36.5	30	23	58	2针	双	无	无	无	无	无	无	无	无	无	无	有	2	6	​​≤24	无	痊愈
266	测试集	无副作用	男	14	174	70	23.1	否	14.2	2-24小时	非家养	I级	非III级	低	冬季	0	36.4	20	23	58	2针	左	无	无	无	无	无	无	无	无	无	无	无
267	训练集	无副作用	女	41	160	55	21.5	否	14.6	2-24小时	非家养	I级	非III级	高	冬季	0	36.6	25	22	60	2针	左	无	无	无	无	无	无	无	无	无	无	无
268	训练集	无副作用	男	42	181	83	25.3	否	10.5	2-24小时	家养	I级	非III级	低	冬季	0	36.6	25	24	70	2针	左	无	无	无	无	无	无	无	无	无	无	无
269	测试集	无副作用	男	53	175	73	23.8	否	11.1	2-24小时	家养	II级	非III级	中	冬季	0	36.2	25	24	70	2针	左	无	无	无	无	无	无	无	无	无	无	无
270	测试集	无副作用	女	51	157	59	23.9	否	14.7	2-24小时	非家养	I级	非III级	低	冬季	0	36.7	35	23	59	2针	右	无	无	无	无	无	无	无	无	无	无	无
271	训练集	无副作用	女	26	166	62	22.5	否	15.2	≤2小时	非家养	I级	非III级	中	冬季	0	36.8	30	24	65	4针	双	无	无	无	无	无	无	无	无	无	无	无
272	训练集	无副作用	男	82	168	62	22	否	13.9	2-24小时	非家养	I级	非III级	高	冬季	0	36.5	20	23	55	4针	双	无	无	无	无	无	无	无	无	无	无	无
273	训练集	无副作用	女	23	182	72	21.7	否	1.7	≤2小时	非家养	I级	非III级	高	冬季	0	36.4	30	22	58	4针	双	无	无	无	无	无	无	无	无	无	无	无
274	测试集	无副作用	男	7	125	37	23.7	否	12	2-24小时	非家养	II级	非III级	中	冬季	0	36.7	20	22	58	5针	左	无	无	无	无	无	无	无	无	无	无	无
275	训练集	有副作用	男	26	186	82	23.7	否	18.7	2-24小时	非家养	I级	非III级	低	冬季	0	36.2	25	22	58	2针	双	无	无	无	无	无	无	无	无	有	无	无	2	7	​​≤24	无	痊愈
276	测试集	无副作用	女	57	157	57	23.1	否	19.8	2-24小时	非家养	I级	非III级	中	冬季	0	36.6	20	22	58	4针	双	无	无	无	无	无	无	无	无	无	无	无
277	测试集	无副作用	女	24	164	62	23.1	否	3.3	2-24小时	非家养	I级	非III级	高	冬季	0	36.4	35	21	60	2针	左	无	无	无	无	无	无	无	无	无	无	无
278	训练集	无副作用	男	47	177	74	23.6	否	11.3	2-24小时	非家养	I级	非III级	中	冬季	0	36	25	23	70	2针	左	无	无	无	无	无	无	无	无	无	无	无
279	训练集	无副作用	女	34	163	54	20.3	否	8.8	2-24小时	非家养	I级	非III级	中	冬季	0	36.4	25	23	72	2针	左	无	无	无	无	无	无	无	无	无	无	无
280	训练集	无副作用	男	41	171	75	25.6	否	11.3	2-24小时	非家养	I级	非III级	中	冬季	0	36.7	30	21	56	2针	左	无	无	无	无	无	无	无	无	无	无	无
281	测试集	有副作用	女	21	161	72	27.8	否	5.5	2-24小时	家养	Ⅲ级	III级	高	冬季	0	36.4	50	21	56	2针	双	无	无	无	无	无	无	无	无	有	无	无	2	7	​​≤24	无	痊愈
282	训练集	无副作用	男	46	164	47	17.5	否	11.3	2-24小时	家养	I级	非III级	低	冬季	0	36.3	5	22	61	2针	左	无	无	无	无	无	无	无	无	无	无	无
283	训练集	有副作用	男	34	183	84	25.1	否	11.5	2-24小时	非家养	Ⅲ级	III级	低	冬季	0	36.8	30	20	58	2针	左	无	无	无	无	无	无	无	无	有	无	无	2	6	​​≤24	无	痊愈
284	训练集	无副作用	男	36	176	83	26.8	否	15.1	≤2小时	家养	Ⅲ级	III级	中	冬季	0	36.6	35	20	58	2针	右	无	无	无	无	无	无	无	无	无	无	无
285	训练集	无副作用	男	31	193	91	24.4	否	14	2-24小时	家养	I级	非III级	中	冬季	0	36.6	25	20	58	2针	左	无	无	无	无	无	无	无	无	无	无	无
286	训练集	无副作用	男	23	183	82	24.5	否	20	2-24小时	非家养	Ⅲ级	III级	低	冬季	0	36.8	25	20	58	2针	左	无	无	无	无	无	无	无	无	无	无	无
287	测试集	无副作用	男	24	174	72	23.8	否	13.2	2-24小时	家养	I级	非III级	低	冬季	0	36.4	25	22	60	4针	双	无	无	无	无	无	无	无	无	无	无	无
288	训练集	无副作用	男	12	146	46	21.6	否	14.6	2-24小时	非家养	II级	非III级	低	冬季	0	36.5	20	22	60	2针	左	无	无	无	无	无	无	无	无	无	无	无
289	测试集	无副作用	女	33	163	63	23.7	否	16.5	2-24小时	非家养	Ⅲ级	III级	低	冬季	0	36.8	30	22	60	2针	左	无	无	无	无	有	无	无	无	无	无	无
290	训练集	无副作用	男	18	177	68	21.7	否	11	2-24小时	非家养	I级	非III级	中	冬季	0	36.4	20	22	60	2针	左	无	无	无	无	无	无	无	无	无	无	无
291	训练集	无副作用	男	30	175	73	23.8	否	10.1	2-24小时	非家养	II级	非III级	高	冬季	0	36.3	25	22	65	2针	左	无	无	无	无	无	无	无	无	无	无	无
292	测试集	有副作用	男	37	177	73	23.3	否	17.6	2-24小时	非家养	I级	非III级	中	冬季	0	36.2	30	22	58	4针	双	无	无	无	无	无	无	无	无	有	无	无	2	5	​​≤24	无	痊愈
293	训练集	有副作用	男	49	132	39	22.4	否	26.8	＞24小时	非家养	Ⅲ级	III级	低	冬季	0	36.7	20	22	59	4针	双	无	无	无	无	无	无	无	无	有	无	无	3	6	​​≤24	冷敷	痊愈
294	训练集	无副作用	男	26	176	62	20	否	15.2	2-24小时	非家养	II级	非III级	低	冬季	0	36.3	45	24	68	4针	双	无	无	无	无	无	无	无	无	无	无	无
295	训练集	有副作用	女	11	144	40	19.3	否	12.5	2-24小时	非家养	I级	非III级	中	冬季	0	36.2	20	24	68	2针	双	无	无	无	无	无	无	无	无	无	无	有	2	2	24-48	无	痊愈
296	训练集	有副作用	女	56	165	56	21.6	否	7.1	2-24小时	非家养	Ⅲ级	III级	高	冬季	0	36.7	30	22	60	2针	双	无	无	无	无	无	无	无	无	有	无	无	2	8	​​≤24	无	痊愈
297	训练集	无副作用	女	38	168	83	29.4	否	15	2-24小时	家养	Ⅲ级	III级	低	冬季	0	36.6	55	22	60	4针	双	无	无	无	无	无	无	无	无	无	无	无
298	测试集	无副作用	女	62	162	56	21.3	否	1.3	≤2小时	非家养	I级	非III级	高	冬季	0	36.4	25	22	60	2针	左	有	无	无	无	无	无	无	无	无	无	无
299	训练集	无副作用	男	22	172	82	27.7	否	25.7	＞24小时	非家养	II级	非III级	低	冬季	0	36.3	40	22	60	2针	左	无	无	无	无	无	无	无	无	无	无	无
300	训练集	无副作用	男	8	123	32	21.2	否	10.5	2-24小时	非家养	II级	非III级	低	冬季	0	36.8	30	22	58	2针	左	无	无	无	无	无	无	无	无	无	无	无
301	测试集	无副作用	男	30	174	79	26.1	否	9.8	2-24小时	家养	I级	非III级	低	冬季	0	36.5	35	23	55	2针	左	无	无	无	无	无	无	无	无	无	无	无
302	训练集	无副作用	男	60	163	65	24.4	否	17.1	2-24小时	非家养	I级	非III级	中	冬季	0	36.4	25	23	55	2针	右	无	无	无	无	无	无	无	无	无	无	无
303	训练集	无副作用	女	27	167	72	25.8	否	25.3	＞24小时	非家养	Ⅲ级	III级	低	冬季	0	37	25	18	54	4针	双	无	无	无	无	无	无	无	无	无	无	无
304	训练集	无副作用	女	29	164	55	20.4	否	15.9	2-24小时	非家养	I级	非III级	低	冬季	0	36.2	30	20	56	2针	左	无	无	无	无	无	无	无	无	无	无	无
305	训练集	无副作用	女	10	138	42	22.1	否	9.6	2-24小时	家养	I级	非III级	低	冬季	0	36.9	30	20	56	5针	左	无	无	无	无	无	无	无	无	无	无	无
306	测试集	无副作用	女	37	163	57	21.5	否	10.9	2-24小时	非家养	I级	非III级	低	冬季	0	36.6	30	18	50	4针	双	无	无	无	无	无	无	无	无	无	无	无
307	训练集	有副作用	女	11	143	41	20	否	18.1	2-24小时	非家养	Ⅲ级	III级	中	冬季	0	36.5	25	20	45	2针	双	无	无	无	无	无	无	无	无	有	无	无	2	7	​​≤24	无	痊愈
308	训练集	无副作用	男	49	179	84	26.2	否	16.1	2-24小时	非家养	I级	非III级	中	冬季	0	36.7	35	16	50	2针	左	无	无	无	无	无	无	无	无	无	无	无
309	测试集	无副作用	女	47	174	67	22.1	否	24.8	＞24小时	非家养	Ⅲ级	III级	中	冬季	0	36.4	30	18	51	2针	左	无	无	无	无	无	无	无	无	无	无	无
310	训练集	无副作用	女	55	155	55	22.9	否	13.3	2-24小时	非家养	II级	非III级	低	冬季	0	36.8	30	18	51	2针	左	无	无	无	无	无	无	无	无	无	无	无
311	训练集	无副作用	男	45	173	75	25.1	否	4.7	2-24小时	家养	I级	非III级	中	冬季	0	36.7	30	19	50	2针	左	无	无	无	无	无	无	无	无	无	无	无
312	训练集	有副作用	男	18	178	81	25.6	否	15.3	2-24小时	非家养	I级	非III级	低	冬季	0	37.2	35	19	48	4针	左	无	无	无	无	无	无	无	有	无	无	有	2	4	24-48	无	痊愈
313	训练集	无副作用	女	23	162	63	24	否	2.5	2-24小时	非家养	Ⅲ级	III级	中	冬季	0	36.7	35	19	48	4针	双	无	无	无	无	无	无	无	无	无	无	无
314	训练集	无副作用	男	31	181	72	22	否	11.3	2-24小时	非家养	II级	非III级	低	冬季	0	36.5	25	21	61	2针	左	无	无	无	无	无	无	无	无	无	无	无
315	训练集	无副作用	男	37	173	77	25.7	否	18.5	2-24小时	非家养	II级	非III级	高	冬季	0	36.1	35	21	61	2针	左	无	无	无	无	无	无	无	无	无	无	无
316	测试集	无副作用	男	59	169	59	20.7	否	11.3	2-24小时	非家养	I级	非III级	低	冬季	0	36.5	15	21	61	4针	双	无	无	无	无	无	无	无	无	无	无	无
317	测试集	无副作用	男	14	171	70	23.9	否	10.7	2-24小时	非家养	Ⅲ级	III级	中	冬季	0	36.4	25	22	58	2针	左	无	无	无	无	无	无	无	无	无	无	无
318	训练集	无副作用	男	11	145	41	19.5	否	12.2	2-24小时	家养	Ⅲ级	III级	中	冬季	0	36.3	10	22	58	5针	左	无	无	无	无	无	无	无	无	无	无	无
319	训练集	无副作用	女	8	127	34	21.1	否	14	≤2小时	非家养	I级	非III级	低	冬季	0	36.5	25	22	58	2针	左	无	无	无	无	无	无	无	无	无	无	无
320	训练集	无副作用	女	6	119	33	23.3	否	15.4	2-24小时	非家养	I级	非III级	低	冬季	0	36.5	30	21	48	5针	左	无	无	无	无	无	无	无	无	无	无	无
321	测试集	无副作用	男	14	175	81	26.4	否	10.2	2-24小时	家养	I级	非III级	低	冬季	0	36.9	35	20	56	4针	双	无	无	无	无	无	无	无	无	无	无	无
322	测试集	无副作用	男	33	183	93	27.7	否	15.9	2-24小时	家养	Ⅲ级	III级	中	冬季	0	36.8	40	20	56	4针	双	无	无	无	无	无	无	无	无	无	无	无
323	训练集	无副作用	男	31	173	63	21	否	10.4	2-24小时	非家养	II级	非III级	中	冬季	0	36.2	15	20	56	4针	双	无	无	无	无	无	无	无	无	无	无	无
324	训练集	有副作用	女	54	158	54	21.6	否	26.9	＞24小时	非家养	I级	非III级	高	冬季	0	36.4	25	21	59	4针	左	无	无	无	无	无	无	无	无	无	无	无	1	2	24-48	无	痊愈
325	训练集	有副作用	女	11	141	50	25.1	否	14.1	2-24小时	非家养	Ⅲ级	III级	低	冬季	0	36.3	10	20	58	5针	右	无	无	无	无	无	无	无	无	有	无	无	2	6	​​≤24	冷敷	痊愈
326	训练集	无副作用	女	41	164	51	19	否	14.7	≤2小时	非家养	I级	非III级	低	冬季	0	36.9	15	20	50	4针	双	无	无	无	无	无	无	无	无	无	无	无
327	测试集	无副作用	男	27	177	82	26.2	否	13.7	2-24小时	非家养	I级	非III级	中	冬季	0	36.8	30	21	56	4针	双	无	无	无	无	无	无	无	无	无	无	无
328	测试集	无副作用	女	6	120	32	22.2	否	16	2-24小时	非家养	Ⅲ级	III级	高	冬季	0	36.5	25	22	57	5针	右	无	无	无	无	无	无	无	无	无	无	无
329	测试集	有副作用	男	5	114	30	23.1	否	10.9	2-24小时	非家养	I级	非III级	中	冬季	0	36.4	20	22	57	5针	左	无	无	无	无	无	无	无	无	有	无	无	2	6	24-48	无	痊愈
330	测试集	无副作用	男	47	177	84	26.8	否	3.2	2-24小时	非家养	I级	非III级	中	冬季	0	36.5	35	20	56	4针	双	无	无	无	无	无	无	无	无	无	无	无
331	测试集	无副作用	男	24	175	71	23.2	否	12.6	2-24小时	非家养	Ⅲ级	III级	低	冬季	0	36.4	20	20	56	4针	双	无	无	无	无	无	无	无	无	无	无	无
332	训练集	有副作用	男	60	170	60	20.8	否	14.4	2-24小时	非家养	I级	非III级	中	冬季	0	36.6	15	20	56	4针	左	有	有	无	无	无	无	无	无	无	无	无	1	2	0	无	痊愈
333	测试集	无副作用	男	33	183	73	21.8	否	12.5	2-24小时	非家养	Ⅲ级	III级	高	冬季	0	36.1	45	21	54	4针	双	无	无	无	无	无	无	无	无	无	无	无
334	训练集	无副作用	男	52	165	62	22.8	否	15.8	2-24小时	非家养	I级	非III级	中	冬季	0	36.1	15	20	56	4针	双	无	无	有	无	无	无	无	无	无	无	无
335	训练集	有副作用	男	44	184	84	24.8	否	12.4	2-24小时	非家养	Ⅲ级	III级	中	冬季	0	36.5	30	20	56	4针	双	无	无	无	无	无	无	无	无	无	无	无	2	5	​​≤24	无	痊愈
336	测试集	无副作用	男	46	174	66	21.8	否	3.9	2-24小时	非家养	I级	非III级	中	冬季	0	36.5	45	20	56	4针	双	无	无	无	无	无	无	无	无	无	无	无
337	测试集	无副作用	女	28	168	72	25.5	否	15.6	2-24小时	非家养	I级	非III级	低	冬季	0	36.2	35	22	40	4针	双	无	无	无	无	有	无	无	无	无	无	无
338	测试集	有副作用	女	14	164	79	29.4	否	8.5	2-24小时	非家养	II级	非III级	低	冬季	0	36.4	20	20	52	2针	左	无	无	无	无	无	无	无	无	无	无	无	1	4	0	无	痊愈
339	训练集	无副作用	男	24	172	74	25	否	8.2	2-24小时	非家养	Ⅲ级	III级	低	冬季	0	36	30	20	52	2针	左	无	无	无	无	无	无	无	无	无	无	无
340	训练集	无副作用	男	48	168	64	22.7	否	2.2	2-24小时	非家养	I级	非III级	低	冬季	0	36.6	20	21	54	2针	右	无	无	无	无	无	无	无	无	无	无	无
341	训练集	有副作用	男	47	126	39	24.5	否	6.5	2-24小时	非家养	I级	非III级	低	冬季	0	36.4	30	20	56	5针	左	无	无	无	无	无	无	无	有	无	无	无	1	2	​​≤24	无	痊愈
342	训练集	无副作用	女	20	162	50	19.1	否	4.6	2-24小时	非家养	II级	非III级	中	冬季	0	36.9	15	20	56	2针	左	无	无	无	无	无	无	无	无	无	无	无
343	测试集	无副作用	男	32	173	52	17.4	否	3.9	2-24小时	非家养	I级	非III级	低	冬季	0	36.2	55	20	56	2针	左	无	无	无	无	无	无	无	无	无	无	无
344	训练集	有副作用	女	37	163	56	21.1	否	3.2	2-24小时	非家养	Ⅲ级	III级	中	冬季	0	36.7	25	23	40	2针	左	无	无	无	无	无	无	无	无	无	无	无	1	10	0	冷敷	痊愈
345	训练集	无副作用	男	62	162	66	25.1	否	3.3	2-24小时	非家养	I级	非III级	中	春季	0	36.4	30	22	52	5针	左	无	无	无	无	无	无	无	无	无	无	无
346	训练集	无副作用	男	43	174	73	24.1	否	3	2-24小时	非家养	I级	非III级	低	春季	0	36.9	25	22	52	4针	双	无	无	无	无	无	无	无	无	无	无	无
347	训练集	无副作用	男	46	184	76	22.4	否	1.9	≤2小时	非家养	I级	非III级	低	春季	0	36.7	20	22	52	2针	左	无	无	无	无	无	无	无	无	无	无	无
348	测试集	无副作用	男	29	172	81	27.4	否	3.9	2-24小时	非家养	Ⅲ级	III级	中	春季	0	36.4	35	22	52	2针	左	无	无	无	无	无	无	无	无	无	无	无
349	训练集	无副作用	男	23	178	83	26.2	否	2.3	2-24小时	非家养	I级	非III级	中	春季	0	36.5	30	22	52	4针	双	无	无	无	无	无	无	无	无	无	无	无
350	测试集	无副作用	女	55	165	75	27.5	否	2.2	2-24小时	家养	I级	非III级	低	春季	0	36.6	45	20	51	2针	左	无	无	无	无	无	无	无	无	无	无	无
351	训练集	无副作用	女	53	157	53	21.5	否	2.8	2-24小时	非家养	Ⅲ级	III级	低	春季	0	36.8	25	20	51	2针	左	无	无	无	无	无	无	无	无	无	无	无
352	训练集	无副作用	女	28	169	74	25.9	否	2.6	2-24小时	非家养	II级	非III级	中	春季	0	36.4	40	20	51	4针	双	无	无	无	无	无	无	无	无	无	无	无
353	测试集	有副作用	女	55	164	55	20.4	否	2.7	2-24小时	家养	I级	非III级	中	春季	0	36.6	20	20	51	2针	左	有	无	无	无	无	无	无	无	无	无	有	2	8	​​≤24	无	痊愈
354	测试集	无副作用	女	79	159	47	18.6	否	1.8	≤2小时	非家养	I级	非III级	低	春季	0	36.7	20	20	51	4针	双	无	无	无	无	无	无	无	无	无	无	无
355	测试集	有副作用	女	24	162	71	27.1	否	4.6	2-24小时	家养	Ⅲ级	III级	中	春季	0	36.7	45	20	51	4针	双	无	无	无	无	无	无	无	有	无	无	无	1	2	24-48	无	痊愈
356	测试集	无副作用	男	45	174	85	28.1	否	4.8	2-24小时	非家养	I级	非III级	中	春季	0	36.2	40	23	55	2针	左	无	无	无	无	有	无	无	无	无	无	无
357	测试集	有副作用	女	71	151	48	21.1	否	3.4	2-24小时	非家养	I级	非III级	中	春季	0	36.7	20	23	55	2针	左	无	无	无	无	无	无	无	无	无	有	无	2	8	​​≤24	无	痊愈
358	训练集	无副作用	女	67	157	56	22.7	否	3.5	2-24小时	非家养	Ⅲ级	III级	中	春季	0	36.4	25	24	54	2针	左	无	无	无	无	无	无	无	无	无	无	无
359	训练集	无副作用	男	54	175	55	17.9	否	2.6	2-24小时	非家养	Ⅲ级	III级	低	春季	0	36.7	35	24	54	4针	双	无	无	有	无	无	无	无	无	无	无	无
360	测试集	无副作用	男	27	177	82	26.1	否	3.9	2-24小时	非家养	II级	非III级	低	春季	0	36.7	35	24	54	4针	双	无	无	无	无	无	无	无	无	无	无	无
361	训练集	无副作用	男	47	174	77	25.4	否	3.4	2-24小时	家养	Ⅲ级	III级	中	春季	0	36.4	25	24	54	2针	左	无	无	无	无	无	无	无	无	无	无	无
362	训练集	无副作用	女	19	161	69	26.6	否	3	2-24小时	非家养	II级	非III级	低	春季	0	36.4	40	24	54	4针	双	无	无	无	无	无	无	无	无	无	无	无
363	测试集	无副作用	女	15	160	56	21.9	否	3.4	2-24小时	非家养	I级	非III级	低	春季	0	36.9	25	24	54	4针	双	无	无	无	无	无	无	无	无	无	无	无
364	训练集	无副作用	男	28	178	62	19.6	否	3.8	2-24小时	非家养	I级	非III级	中	春季	0	36.1	40	24	54	4针	双	无	无	无	无	无	无	无	无	无	无	无
365	训练集	无副作用	男	54	174	85	28.1	否	3.6	2-24小时	非家养	Ⅲ级	III级	高	春季	0	36.4	50	23	52	4针	双	有	无	无	无	无	无	无	无	无	无	无
366	测试集	有副作用	女	51	151	45	19.7	否	0.9	≤2小时	家养	Ⅲ级	III级	低	春季	0	36.4	20	22	51	4针	双	无	无	无	无	无	无	无	无	无	无	有	2	5	24-48	无	痊愈
367	训练集	有副作用	女	16	160	70	27.3	否	3.4	2-24小时	家养	I级	非III级	低	春季	0	36.2	25	20	51	2针	右	无	无	无	无	无	无	无	有	无	无	有	1	3	24-48	无	痊愈
368	测试集	无副作用	男	59	169	65	22.8	否	2.6	2-24小时	非家养	Ⅲ级	III级	中	春季	0	36.2	20	19	41	4针	双	有	无	无	有	无	无	无	无	无	无	无
369	测试集	无副作用	女	59	160	59	23	否	1.7	≤2小时	家养	II级	非III级	中	春季	0	36.1	35	18	45	4针	双	无	无	无	无	无	无	无	无	无	无	无
370	训练集	无副作用	女	41	164	51	19	否	4.2	2-24小时	家养	I级	非III级	中	春季	0	36.6	20	17	42	4针	双	无	无	无	无	无	无	无	无	无	无	无
371	训练集	无副作用	女	51	155	51	21.2	否	2.5	2-24小时	非家养	II级	非III级	低	春季	0	36.7	25	23	46	4针	双	有	有	无	无	无	无	无	无	无	无	无
372	训练集	无副作用	女	23	163	62	23.3	否	1.8	≤2小时	非家养	I级	非III级	高	春季	0	36.2	30	23	46	4针	双	无	无	无	无	无	无	无	无	无	无	无
373	测试集	无副作用	女	51	161	51	19.7	否	2.7	2-24小时	非家养	II级	非III级	中	春季	0	36.5	20	22	40	2针	左	无	无	有	无	无	无	无	无	无	无	无
374	训练集	无副作用	男	38	173	68	22.7	否	1.3	≤2小时	非家养	I级	非III级	中	春季	0	37	55	22	40	4针	双	无	无	有	无	无	无	无	无	无	无	无
375	测试集	有副作用	女	25	165	55	20.2	否	3.8	2-24小时	非家养	I级	非III级	高	春季	0	37.3	20	22	40	4针	双	无	无	无	无	无	无	无	无	无	无	无	1	1	​​≤24	无	痊愈
376	测试集	无副作用	男	76	165	50	18.4	否	4.1	2-24小时	非家养	II级	非III级	中	春季	0	36.4	50	21	42	2针	左	有	无	无	无	无	无	无	无	无	无	无
377	测试集	无副作用	女	29	162	58	22.1	否	3.5	2-24小时	非家养	Ⅲ级	III级	中	春季	0	36.3	25	21	42	2针	右	无	无	无	无	无	无	无	无	无	无	无
378	训练集	无副作用	男	67	171	59	20.2	否	2.5	2-24小时	家养	I级	非III级	高	春季	0	36.7	30	22	51	4针	双	无	无	无	无	无	无	无	无	无	无	无
379	测试集	无副作用	男	42	184	74	21.9	否	3.2	2-24小时	非家养	Ⅲ级	III级	低	春季	0	36.9	25	22	52	2针	左	无	无	无	无	无	无	无	无	无	无	无
380	训练集	无副作用	女	37	173	63	21	否	2.7	2-24小时	非家养	Ⅲ级	III级	中	春季	0	36.2	25	22	51	4针	双	无	无	无	无	无	无	无	无	无	无	无
381	训练集	有副作用	女	67	154	52	22	否	2.7	2-24小时	非家养	Ⅲ级	III级	中	春季	0	36.7	25	23	50	2针	左	无	无	无	无	无	无	无	有	无	无	无	1	2	​​≤24	无	痊愈
382	训练集	无副作用	男	40	180	112	34.5	否	3.5	2-24小时	非家养	I级	非III级	低	春季	0	36.8	20	17	50	4针	双	无	无	无	无	有	无	无	无	无	无	无
383	训练集	有副作用	男	49	134	36	20	否	3.2	2-24小时	非家养	I级	非III级	中	春季	0	36	10	22	50	4针	双	无	无	无	无	无	无	无	无	有	无	无	2	20	​​≤24	无	痊愈
384	测试集	无副作用	男	8	124	35	22.8	否	4.3	2-24小时	非家养	I级	非III级	低	春季	0	36.1	45	22	50	5针	左	无	无	无	无	无	无	无	无	无	无	无
385	测试集	无副作用	男	34	184	73	21.6	否	1.9	≤2小时	家养	I级	非III级	中	春季	0	36.9	45	21	42	2针	左	无	无	无	无	无	无	无	无	无	无	无
386	训练集	有副作用	男	19	169	61	21.4	否	4.7	2-24小时	非家养	Ⅲ级	III级	中	春季	0	36.7	15	21	42	4针	双	无	无	无	无	无	无	无	无	有	无	无	2	7	​​≤24	无	痊愈
387	训练集	无副作用	女	22	162	82	31.2	否	2	≤2小时	非家养	Ⅲ级	III级	高	春季	0	36.8	55	21	42	2针	左	无	无	无	无	无	无	无	无	无	无	无
388	测试集	无副作用	男	49	179	84	26.2	否	2.9	2-24小时	非家养	Ⅲ级	III级	低	春季	0	36.2	35	20	40	2针	左	无	无	无	无	无	无	无	无	无	无	无
389	测试集	有副作用	男	5	115	29	21.9	否	24.7	＞24小时	非家养	I级	非III级	高	春季	0	36.2	15	20	40	2针	左	无	无	无	无	无	无	无	无	有	无	无	2	7	​​≤24	冷敷	痊愈
390	训练集	无副作用	女	37	167	53	19	否	3.3	2-24小时	家养	II级	非III级	中	春季	0	36.1	20	20	43	2针	左	无	无	无	无	无	无	无	无	无	无	无
391	训练集	有副作用	男	54	175	74	24.2	否	3.5	2-24小时	非家养	II级	非III级	中	春季	0	36.9	20	20	43	2针	双	无	无	无	无	无	无	无	有	无	无	有	2	2	0	无	痊愈
392	测试集	无副作用	男	32	183	82	24.5	否	2.9	2-24小时	非家养	I级	非III级	高	春季	0	36.1	25	20	43	2针	右	无	无	无	无	无	无	无	无	无	无	无
393	训练集	无副作用	女	37	163	55	20.7	否	3.3	2-24小时	非家养	II级	非III级	中	春季	0	36.5	20	20	43	2针	右	无	无	无	无	无	无	无	无	无	无	无
394	训练集	无副作用	女	18	162	58	22.1	否	3.3	2-24小时	非家养	I级	非III级	中	春季	0	36.5	25	20	39	2针	左	无	无	无	无	无	无	无	无	无	无	无
395	测试集	无副作用	男	52	192	102	27.6	否	2.1	2-24小时	家养	I级	非III级	中	春季	0	36.8	40	20	39	2针	左	无	无	无	无	无	无	无	无	无	无	无
396	训练集	有副作用	女	67	156	64	26.3	否	6.2	2-24小时	非家养	I级	非III级	中	春季	0	36	40	21	50	4针	双	有	无	无	无	无	无	无	有	无	无	无	1	4	24-48	无	痊愈
397	测试集	无副作用	女	48	158	68	27.2	否	3.3	2-24小时	家养	I级	非III级	低	春季	0	36.8	45	22	51	4针	双	无	无	有	无	无	无	无	无	无	无	无
398	训练集	有副作用	女	43	163	74	27.9	否	0.4	≤2小时	家养	I级	非III级	低	春季	0	36	50	22	51	2针	右	无	无	无	无	无	无	无	无	有	无	无	2	6	​​≤24	无	痊愈
399	训练集	无副作用	男	9	132	39	22.4	否	2.6	≤2小时	家养	I级	非III级	高	春季	0	36.7	25	22	51	2针	左	无	无	无	无	无	无	无	无	无	无	无
400	测试集	无副作用	男	19	185	91	26.6	否	3.1	2-24小时	非家养	I级	非III级	低	春季	0	36.9	35	22	51	2针	左	无	无	无	无	无	无	无	无	无	无	无
401	测试集	无副作用	女	42	155	46	19.1	否	3.1	2-24小时	家养	II级	非III级	高	春季	0	36.4	20	20	50	2针	左	无	无	无	无	无	无	无	无	无	无	无
402	训练集	无副作用	男	31	171	83	28.4	否	2.2	2-24小时	非家养	I级	非III级	中	春季	0	36.6	40	20	50	4针	双	无	无	无	无	无	无	无	无	无	无	无
403	训练集	无副作用	男	31	165	75	27.5	否	4.7	2-24小时	非家养	I级	非III级	低	春季	0	36.5	35	18	52	2针	左	无	无	无	有	无	无	无	无	无	无	无
404	测试集	无副作用	女	37	164	64	23.8	否	1.5	≤2小时	非家养	Ⅲ级	III级	低	春季	0	36.5	35	18	52	2针	右	无	无	无	无	无	无	无	无	无	无	无
405	训练集	无副作用	女	49	159	60	23.7	否	3.1	2-24小时	非家养	II级	非III级	中	春季	0	36.1	30	18	52	2针	左	无	无	无	无	无	无	无	无	无	无	无
406	训练集	无副作用	女	35	165	63	23.1	否	3.2	2-24小时	非家养	II级	非III级	低	春季	0	36.3	30	18	52	4针	双	无	无	无	无	无	无	无	无	无	无	无
407	训练集	无副作用	女	50	155	50	20.8	否	4.3	2-24小时	非家养	I级	非III级	高	春季	0	36.5	20	20	51	4针	双	无	无	有	无	无	无	无	无	无	无	无
408	训练集	有副作用	女	32	157	56	22.7	否	5.9	2-24小时	非家养	II级	非III级	中	春季	0	36.6	25	20	51	2针	左	无	无	无	无	无	无	无	无	有	无	无	2	12	​​≤24	无	痊愈
409	测试集	无副作用	男	60	162	60	22.9	否	2.7	2-24小时	非家养	I级	非III级	高	春季	0	36.3	20	20	51	4针	双	无	无	无	无	无	无	无	无	无	无	无
410	训练集	有副作用	女	26	162	66	25.1	否	2.4	2-24小时	非家养	I级	非III级	中	春季	0	36.9	35	20	51	2针	左	无	无	无	无	无	无	无	无	有	无	无	2	10	​​≤24	无	痊愈
411	训练集	无副作用	女	21	164	53	19.7	否	1.7	≤2小时	非家养	Ⅲ级	III级	中	春季	0	36.5	20	19	48	2针	左	无	无	无	无	无	无	无	无	无	无	无
412	训练集	无副作用	男	14	172	79	26.7	否	3.6	2-24小时	家养	Ⅲ级	III级	低	春季	0	36.5	35	19	48	4针	双	无	无	无	无	无	无	无	无	无	无	无
413	训练集	无副作用	男	24	172	64	21.6	否	3	2-24小时	非家养	II级	非III级	中	春季	0	36.7	35	18	49	4针	双	无	无	无	无	无	无	无	无	无	无	无
414	训练集	无副作用	男	45	175	85	27.8	否	1.5	≤2小时	非家养	II级	非III级	高	春季	0	36.7	35	20	40	2针	左	有	无	无	无	无	无	无	无	无	无	无
415	训练集	有副作用	男	8	129	36	21.6	否	3.4	2-24小时	非家养	I级	非III级	低	春季	0	36.4	10	22	54	2针	左	无	无	无	无	无	无	无	无	有	无	无	2	12	​​≤24	无	痊愈
416	测试集	无副作用	女	54	152	50	21.6	否	3.5	2-24小时	非家养	II级	非III级	中	春季	0	36.9	25	22	54	2针	左	无	无	无	无	无	无	无	无	无	无	无
417	测试集	无副作用	女	56	156	53	21.8	否	2.3	2-24小时	非家养	II级	非III级	低	春季	0	36.4	25	21	42	4针	双	无	无	有	无	无	无	无	无	无	无	无
418	训练集	无副作用	男	47	174	58	19.2	否	4.7	2-24小时	非家养	I级	非III级	中	春季	0	36.5	30	21	42	2针	左	无	无	无	无	无	无	无	无	无	无	无
419	测试集	无副作用	男	24	182	84	25.4	否	4.4	2-24小时	非家养	I级	非III级	中	春季	0	36.1	30	20	40	2针	左	无	无	无	无	无	无	无	无	无	无	无
420	训练集	无副作用	女	9	131	38	22.1	否	4.4	2-24小时	家养	II级	非III级	低	春季	0	36.4	20	20	40	2针	左	无	无	无	无	无	无	无	无	无	无	无
421	训练集	无副作用	男	71	170	71	24.6	否	3.2	2-24小时	家养	II级	非III级	低	春季	0	36.4	30	18	50	4针	双	无	无	无	无	无	无	无	无	无	无	无
422	训练集	无副作用	男	41	189	98	27.4	否	1.2	≤2小时	非家养	I级	非III级	中	春季	0	36.8	35	18	50	2针	左	无	无	无	无	无	无	无	无	无	无	无
423	测试集	无副作用	女	18	168	58	20.5	否	3.3	2-24小时	非家养	I级	非III级	高	春季	0	36.4	25	19	38	4针	双	无	无	无	无	无	无	无	无	无	无	无
424	测试集	无副作用	女	46	159	56	22.2	否	1.7	≤2小时	非家养	Ⅲ级	III级	高	春季	0	36.6	25	19	38	2针	左	无	无	无	无	无	无	无	无	无	无	无
425	训练集	无副作用	男	8	128	38	23.2	否	2.9	2-24小时	非家养	I级	非III级	中	春季	0	36.7	20	19	38	5针	左	无	无	无	无	无	无	无	无	无	无	无
426	训练集	无副作用	女	45	154	65	27.4	否	3.4	2-24小时	非家养	I级	非III级	低	春季	0	36.4	50	19	38	4针	双	有	无	无	无	无	无	无	无	无	无	无
427	训练集	有副作用	女	7	129	36	21.6	否	3.6	2-24小时	非家养	I级	非III级	中	春季	0	36.4	20	24	52	5针	双	无	无	无	无	无	无	无	无	有	无	无	2	8	​​≤24	无	痊愈
428	训练集	无副作用	男	36	174	75	24.8	否	4.6	2-24小时	非家养	Ⅲ级	III级	中	春季	0	36.8	30	19	44	2针	左	无	无	无	无	无	无	无	无	无	无	无
429	测试集	无副作用	男	11	142	48	23.8	否	2.9	2-24小时	非家养	Ⅲ级	III级	中	春季	0	36.4	15	19	44	2针	左	无	无	无	无	无	无	无	无	无	无	无
430	训练集	有副作用	男	35	173	65	21.7	否	3.3	2-24小时	非家养	Ⅲ级	III级	中	春季	0	37	15	19	44	4针	左	无	无	无	无	无	无	无	有	无	无	无	1	1	0	无	痊愈
431	测试集	无副作用	男	54	165	54	19.8	否	4.3	2-24小时	非家养	Ⅲ级	III级	高	春季	0	36.5	10	19	44	4针	双	无	无	无	无	无	无	无	无	无	无	无
432	测试集	无副作用	女	62	162	52	19.8	否	1.5	≤2小时	非家养	I级	非III级	中	春季	0	36.9	20	20	40	2针	右	无	无	无	无	无	无	无	无	无	无	无
433	训练集	有副作用	男	57	167	76	27.3	否	2.5	2-24小时	非家养	I级	非III级	低	春季	0	36.3	40	20	40	4针	双	有	无	无	无	无	无	无	无	无	无	有	2	10	0	无	痊愈
434	训练集	无副作用	女	19	159	51	20.2	否	3.2	2-24小时	非家养	II级	非III级	中	春季	0	36.1	20	20	40	4针	双	无	无	无	无	无	无	无	无	无	无	无
435	训练集	有副作用	女	37	163	57	21.5	否	1.4	≤2小时	非家养	I级	非III级	低	春季	0	36.6	15	18	43	2针	左	无	无	无	无	无	无	无	无	无	无	无	2	12	24-48	冷敷	痊愈
436	训练集	无副作用	男	27	177	62	19.8	否	3.1	2-24小时	非家养	II级	非III级	低	春季	0	36.4	40	18	43	2针	左	无	无	无	无	无	无	无	无	无	无	无
437	训练集	无副作用	男	42	174	74	24.4	否	3.6	2-24小时	非家养	I级	非III级	中	春季	0	36.7	25	20	50	2针	左	无	无	无	有	无	无	无	无	无	无	无
438	训练集	无副作用	男	9	130	33	19.5	否	4.4	2-24小时	家养	I级	非III级	低	春季	0	36.4	20	17	46	2针	左	无	无	无	无	无	无	无	无	无	无	无
439	训练集	无副作用	男	36	175	74	24.2	否	1.5	≤2小时	非家养	I级	非III级	中	春季	0	36.6	25	20	45	2针	右	无	无	无	无	无	无	无	无	无	无	无
440	测试集	有副作用	女	8	127	36	22.3	否	2.3	2-24小时	家养	II级	非III级	低	春季	0	36.5	25	20	38	2针	左	无	无	无	无	无	无	无	无	有	无	无	2	8	​​≤24	无	痊愈
441	训练集	无副作用	男	24	176	52	16.7	否	3.2	2-24小时	非家养	I级	非III级	中	春季	0	36.8	35	20	38	2针	左	无	无	无	无	有	无	无	无	无	无	无
442	训练集	无副作用	女	39	159	73	28.9	否	2	≤2小时	非家养	I级	非III级	中	春季	0	36.4	50	21	42	4针	双	无	无	无	无	无	无	无	无	无	无	无
443	训练集	有副作用	女	10	134	41	22.8	否	2.1	2-24小时	非家养	I级	非III级	低	春季	0	36.6	25	18	64	4针	双	无	无	无	无	无	无	无	无	无	无	有	2	8	​​≤24	无	痊愈
444	训练集	无副作用	女	24	154	52	21.9	否	2.6	2-24小时	家养	I级	非III级	中	春季	0	36.4	25	19	62	4针	双	无	无	无	无	无	无	无	无	无	无	无
445	训练集	无副作用	男	33	173	75	25.1	否	3.9	2-24小时	家养	II级	非III级	低	春季	0	36.6	25	19	62	4针	双	无	无	无	无	无	无	无	无	无	无	无
446	测试集	有副作用	女	50	160	50	19.5	否	4	2-24小时	家养	I级	非III级	中	春季	0	36.6	20	19	62	4针	双	有	无	无	无	无	无	无	无	无	无	有	2	5	​​≤24	无	痊愈
447	训练集	无副作用	男	17	181	87	26.6	否	1.9	≤2小时	非家养	I级	非III级	中	春季	0	36.2	35	21	60	4针	双	无	无	无	无	无	无	无	无	无	无	无
448	训练集	无副作用	男	53	175	83	27.1	否	3	2-24小时	非家养	I级	非III级	中	春季	0	36.5	35	21	60	4针	双	无	无	无	无	无	无	无	无	无	无	无
449	训练集	无副作用	男	22	172	72	24.3	否	2.7	2-24小时	非家养	I级	非III级	高	春季	0	36.7	25	23	66	4针	双	无	无	无	无	无	无	无	无	无	无	无
450	训练集	无副作用	女	9	133	37	20.9	否	2.3	2-24小时	非家养	Ⅲ级	III级	低	春季	0	36.4	25	22	60	5针	左	无	无	无	无	有	无	无	无	无	无	无
451	训练集	有副作用	男	36	176	73	23.6	否	2.1	2-24小时	非家养	I级	非III级	高	春季	0	36.3	20	20	61	2针	双	无	无	无	无	无	无	无	无	有	无	无	4	72	0	冷敷	痊愈
452	测试集	无副作用	男	20	172	60	20.3	否	3.7	2-24小时	家养	I级	非III级	低	春季	0	36.9	15	20	60	4针	双	无	无	无	无	无	无	无	无	无	无	无
453	训练集	无副作用	男	28	178	68	21.5	否	3.2	2-24小时	非家养	I级	非III级	中	春季	0	36.9	15	20	64	4针	双	无	无	无	无	无	无	无	无	无	无	无
454	训练集	无副作用	男	6	115	31	23.4	否	3.9	2-24小时	非家养	I级	非III级	中	春季	0	37	20	20	60	5针	左	无	无	无	无	无	无	无	无	无	无	无
455	训练集	无副作用	女	58	158	58	23.2	否	3.5	2-24小时	非家养	I级	非III级	中	春季	0	36.9	30	20	64	4针	双	无	无	无	无	无	无	无	无	无	无	无
456	训练集	有副作用	男	8	123	33	21.8	否	2.4	2-24小时	非家养	Ⅲ级	III级	中	春季	0	36.4	15	20	64	4针	双	无	无	无	无	无	无	无	无	有	无	无	2	8	​​≤24	无	痊愈
457	训练集	无副作用	女	84	154	48	20.2	否	2.4	2-24小时	非家养	II级	非III级	中	春季	0	36.6	25	20	64	4针	双	有	无	无	无	无	无	无	无	无	无	无
458	训练集	无副作用	女	48	161	53	20.4	否	1.9	≤2小时	非家养	I级	非III级	低	春季	0	36.7	25	20	64	4针	双	无	无	无	无	无	无	无	无	无	无	无
459	训练集	无副作用	男	42	168	65	23	否	1.5	≤2小时	非家养	I级	非III级	低	春季	0	36.3	20	19	67	4针	双	无	无	无	无	无	无	无	无	无	无	无
460	训练集	有副作用	男	14	164	61	22.7	否	2.8	2-24小时	非家养	I级	非III级	低	春季	0	36.8	20	19	60	2针	左	无	无	无	无	无	无	无	有	有	无	无	2	2	​​≤24	无	痊愈
461	测试集	有副作用	女	43	164	73	27.1	否	2.2	2-24小时	家养	II级	非III级	低	春季	0	36.9	25	20	64	2针	双	无	无	无	无	无	无	无	无	有	无	无	3	8	​​≤24	无	痊愈
462	训练集	无副作用	男	41	164	54	20.1	否	3	2-24小时	非家养	I级	非III级	低	春季	0	36.7	15	20	64	4针	双	无	无	无	无	无	无	无	无	无	无	无
463	测试集	无副作用	女	40	160	44	17.2	否	3.7	2-24小时	非家养	II级	非III级	中	春季	0	36.2	15	21	55	4针	双	无	无	无	无	无	无	无	无	无	无	无
464	训练集	无副作用	女	10	142	44	21.8	否	1.9	≤2小时	家养	Ⅲ级	III级	中	春季	0	36.7	25	21	55	5针	左	无	无	无	无	无	无	无	无	无	无	无
465	训练集	有副作用	女	28	168	52	18.4	否	4.3	2-24小时	非家养	Ⅲ级	III级	中	春季	0	36.8	20	19	57	4针	左	无	无	无	无	无	无	无	无	有	无	无	2	5	​​≤24	无	痊愈
466	训练集	无副作用	女	44	165	54	20.1	否	2.5	2-24小时	家养	I级	非III级	低	春季	0	36.7	25	21	60	4针	双	无	无	无	无	无	无	无	无	无	无	无
467	测试集	无副作用	女	38	158	48	19.2	否	3.8	2-24小时	非家养	II级	非III级	中	春季	0	36.7	20	23	56	4针	双	无	无	有	无	无	无	无	无	无	无	无
468	测试集	有副作用	女	67	166	56	20.3	否	2.3	2-24小时	家养	Ⅲ级	III级	中	春季	0	36.1	25	20	50	2针	双	有	无	有	无	无	无	无	无	有	无	无	2	9	​​≤24	无	痊愈
469	测试集	无副作用	女	46	150	47	20.9	否	2	≤2小时	家养	I级	非III级	低	春季	0	36.4	20	21	59	4针	双	无	无	无	无	无	无	无	无	无	无	无
470	测试集	有副作用	女	61	151	46	20.2	否	1.9	≤2小时	非家养	I级	非III级	低	春季	0	36.6	15	21	59	2针	双	无	无	无	无	无	无	无	无	无	无	无	3	2	24-48	冷敷	痊愈
471	训练集	无副作用	女	72	156	48	19.7	否	1.8	≤2小时	非家养	I级	非III级	中	春季	0	36.7	15	22	55	4针	双	无	无	无	无	无	无	无	无	无	无	无
472	训练集	有副作用	女	53	162	56	21.3	否	26.9	＞24小时	家养	I级	非III级	高	春季	0	36.8	25	19	55	2针	左	无	无	有	无	无	无	无	有	无	无	无	1	1	0	无	痊愈
473	训练集	无副作用	女	38	166	66	24	否	1.8	≤2小时	非家养	I级	非III级	低	春季	0	36.6	35	19	55	2针	左	无	无	无	无	无	无	无	无	无	无	无
474	测试集	无副作用	女	36	165	56	20.6	否	2.1	2-24小时	家养	I级	非III级	低	春季	0	36.8	25	21	60	4针	双	无	无	无	无	无	无	无	无	无	无	无
475	训练集	无副作用	男	43	168	74	26.2	否	4.1	2-24小时	非家养	II级	非III级	中	春季	0	36.7	25	22	59	4针	双	无	无	无	无	无	无	无	无	无	无	无
476	测试集	无副作用	女	10	137	40	21.3	否	3.2	2-24小时	家养	I级	非III级	低	春季	0	36.7	25	22	59	5针	左	无	无	无	无	无	无	无	无	无	无	无
477	测试集	无副作用	男	15	175	65	21.2	否	2.2	2-24小时	非家养	I级	非III级	低	春季	0	36.2	15	22	59	2针	右	无	无	无	无	无	无	无	无	无	无	无
478	训练集	有副作用	女	17	164	58	21.6	否	2.4	2-24小时	非家养	Ⅲ级	III级	中	春季	0	36.5	30	22	59	4针	双	无	无	无	无	无	无	无	有	无	无	无	1	24	24-48	无	痊愈
479	测试集	无副作用	男	64	172	55	18.6	否	26	＞24小时	非家养	II级	非III级	低	春季	0	36.1	10	20	51	4针	双	无	无	无	无	无	无	无	无	无	无	无
480	训练集	无副作用	男	40	170	64	22.1	否	4.6	2-24小时	非家养	II级	非III级	中	春季	0	36.4	20	20	51	4针	双	无	有	无	无	无	无	无	无	无	无	无
481	训练集	有副作用	女	21	162	51	19.4	否	2.5	2-24小时	家养	Ⅲ级	III级	中	春季	0	36.1	20	20	51	2针	左	无	无	无	无	无	无	无	无	无	无	无	1	2	​​≤24	无	痊愈
482	训练集	无副作用	男	64	176	64	20.7	否	2.6	2-24小时	非家养	I级	非III级	高	春季	0	36.5	15	20	51	4针	双	有	无	无	无	无	无	无	无	无	无	无
483	测试集	有副作用	女	45	160	57	22.3	否	4	2-24小时	非家养	I级	非III级	中	春季	0	36.5	20	21	58	4针	双	无	无	无	无	无	无	无	无	有	无	无	2	10	​​≤24	无	痊愈
484	训练集	无副作用	女	18	167	55	19.7	否	3.6	2-24小时	非家养	I级	非III级	中	春季	0	36.5	20	21	58	2针	左	无	无	无	无	无	无	无	无	无	无	无
485	训练集	无副作用	女	6	118	31	22.3	否	2.1	2-24小时	非家养	I级	非III级	低	春季	0	36.7	25	20	58	5针	右	无	无	无	无	无	无	无	无	无	无	无
486	测试集	无副作用	女	32	162	53	20.2	否	3.9	2-24小时	家养	Ⅲ级	III级	低	春季	0	36.8	25	20	58	2针	左	无	无	无	无	无	无	无	无	无	无	无
487	训练集	无副作用	女	43	156	43	17.7	否	2.6	2-24小时	非家养	Ⅲ级	III级	低	春季	0	36.5	15	22	62	2针	右	无	无	无	无	无	无	无	无	无	无	无
488	训练集	无副作用	女	5	109	29	24.4	否	6.3	2-24小时	非家养	I级	非III级	中	春季	0	36.6	25	21	64	5针	左	无	无	无	无	无	无	无	无	无	无	无
489	测试集	无副作用	男	32	183	83	24.8	否	1.9	≤2小时	家养	II级	非III级	中	春季	0	36.5	25	21	64	2针	左	无	无	无	无	无	无	无	无	无	无	无
490	训练集	有副作用	男	42	171	73	25	否	2.3	2-24小时	非家养	I级	非III级	低	春季	0	36.5	30	21	64	2针	左	无	无	无	无	无	无	无	无	有	无	无	2	10	​​≤24	无	痊愈
491	训练集	无副作用	男	10	135	46	25.2	否	4	2-24小时	非家养	II级	非III级	高	春季	0	36.4	25	21	64	4针	双	无	无	无	无	无	无	无	无	无	无	无
492	测试集	有副作用	男	8	125	37	23.7	否	3.3	2-24小时	非家养	I级	非III级	低	春季	0	36.7	20	21	64	2针	双	无	无	无	无	无	无	无	无	有	无	无	2	10	24-48	无	痊愈
493	训练集	无副作用	男	28	168	72	25.5	否	2.2	2-24小时	非家养	I级	非III级	低	春季	0	36.4	30	21	64	2针	左	无	无	无	无	无	无	无	无	无	无	无
494	测试集	有副作用	男	42	174	71	23.5	否	2.8	2-24小时	非家养	I级	非III级	中	春季	0	36.7	20	20	38	4针	双	无	无	无	无	无	无	无	有	无	无	无	1	5	24-48	无	痊愈
495	训练集	无副作用	女	46	154	56	23.6	否	3.3	2-24小时	非家养	I级	非III级	低	春季	0	36.4	30	20	38	2针	左	无	无	无	无	无	无	无	无	无	无	无
496	训练集	无副作用	男	24	172	74	25	否	21	2-24小时	非家养	I级	非III级	低	春季	0	36.5	30	20	38	2针	右	无	无	无	无	无	无	无	无	无	无	无
497	测试集	无副作用	男	34	182	80	24.2	否	3.6	2-24小时	非家养	I级	非III级	高	春季	0	36.4	30	20	38	2针	右	无	无	无	无	无	无	无	无	无	无	无
498	训练集	无副作用	女	24	164	54	20.1	否	5	2-24小时	非家养	Ⅲ级	III级	低	夏季	0	36.8	25	20	38	4针	双	无	无	无	无	有	无	无	无	无	无	无
499	训练集	无副作用	男	23	173	72	24.1	否	3.4	2-24小时	非家养	Ⅲ级	III级	高	夏季	0	36.4	25	21	45	4针	双	无	无	无	无	无	无	无	无	无	无	无
500	训练集	无副作用	男	49	160	50	19.5	否	3.8	2-24小时	家养	I级	非III级	中	夏季	0	36.4	10	22	51	4针	双	无	无	无	无	无	无	无	无	无	无	无
501	训练集	无副作用	女	49	154	57	24	否	3	2-24小时	家养	II级	非III级	中	夏季	0	36.9	30	22	51	4针	双	无	无	无	无	无	无	无	无	无	无	无
502	训练集	有副作用	女	56	157	55	22.3	否	2.6	2-24小时	非家养	Ⅲ级	III级	高	夏季	0	36.6	30	22	51	2针	双	无	无	无	无	无	无	无	有	无	无	无	1	2	24-48	无	痊愈
503	测试集	无副作用	女	33	162	66	25.1	否	3.3	2-24小时	非家养	I级	非III级	高	夏季	0	36.2	35	22	48	2针	左	无	无	无	无	无	无	无	无	无	无	无
504	测试集	有副作用	男	41	172	81	27.4	否	1.4	≤2小时	非家养	Ⅲ级	III级	中	夏季	0	36.9	22	22	48	4针	双	无	无	无	无	无	无	无	有	无	无	无	1	1	0	无	痊愈
505	训练集	无副作用	女	28	168	58	20.5	否	3.9	2-24小时	非家养	I级	非III级	低	夏季	0	36.8	20	22	48	2针	左	无	无	无	无	无	无	无	无	无	无	无
506	训练集	无副作用	女	23	163	53	19.9	否	3.4	2-24小时	非家养	I级	非III级	高	夏季	0	36.4	20	22	45	2针	左	无	无	无	无	无	无	无	无	无	无	无
507	测试集	无副作用	女	22	174	58	19.2	否	3	2-24小时	非家养	II级	非III级	中	夏季	0	36.8	20	22	45	4针	双	无	无	无	无	无	无	无	无	无	无	无
508	训练集	无副作用	男	65	164	48	17.8	否	2.8	2-24小时	非家养	I级	非III级	低	夏季	0	36.5	40	22	45	2针	右	无	无	无	无	无	无	无	无	无	无	无
509	测试集	无副作用	男	18	186	89	25.7	否	0.6	≤2小时	非家养	II级	非III级	低	夏季	0	36.3	30	22	51	4针	双	无	无	无	无	无	无	无	无	无	无	无
510	训练集	有副作用	男	18	166	58	21	否	2.8	2-24小时	非家养	I级	非III级	低	夏季	0	36.4	15	22	51	2针	双	无	无	无	无	无	无	无	无	无	无	无	1	10	0	无	痊愈
511	训练集	无副作用	男	28	188	82	23.2	否	3.9	2-24小时	非家养	I级	非III级	高	夏季	0	36.7	20	22	45	2针	左	无	无	无	无	无	无	无	无	无	无	无
512	训练集	有副作用	女	49	132	33	18.9	否	3.1	2-24小时	非家养	I级	非III级	中	夏季	0	36	15	24	51	4针	双	无	无	无	无	无	无	无	有	无	无	无	1	2	0	无	痊愈
513	训练集	无副作用	男	33	172	62	21	否	3	2-24小时	家养	I级	非III级	低	夏季	0	36.7	35	22	46	4针	双	无	无	无	无	无	无	无	无	无	无	无
514	训练集	无副作用	女	6	112	27	21.5	否	4.7	2-24小时	非家养	I级	非III级	中	夏季	0	36.1	25	19	57	5针	左	无	无	无	无	无	无	无	无	无	无	无
515	训练集	无副作用	男	10	134	41	22.8	否	3.8	2-24小时	非家养	I级	非III级	中	夏季	0	36.7	35	19	57	2针	左	无	无	无	无	无	无	无	无	无	无	无
516	训练集	无副作用	女	54	152	49	21.2	否	3.5	2-24小时	非家养	II级	非III级	低	夏季	0	36.5	25	19	57	2针	左	无	无	无	无	有	无	无	无	无	无	无
517	训练集	无副作用	女	73	162	63	24	否	2.8	2-24小时	家养	Ⅲ级	III级	高	夏季	0	36	30	20	52	2针	左	无	无	无	无	无	无	无	无	无	无	无
518	训练集	无副作用	男	55	168	63	22.3	否	2.4	2-24小时	非家养	Ⅲ级	III级	中	夏季	0	36.2	20	23	52	4针	双	无	有	无	无	无	无	无	无	无	无	无
519	训练集	无副作用	女	36	163	57	21.5	否	2.2	2-24小时	非家养	I级	非III级	中	夏季	0	36.5	30	21	51	4针	双	无	无	无	无	无	无	无	无	无	无	无
520	测试集	有副作用	男	65	164	63	23.4	否	1.7	≤2小时	非家养	Ⅲ级	III级	中	夏季	0	36.8	25	21	51	4针	双	无	无	无	无	无	无	无	有	有	无	无	2	3	​​≤24	无	痊愈
521	训练集	有副作用	男	55	107	25	21.8	否	1.5	≤2小时	非家养	I级	非III级	中	夏季	0	36.3	15	21	51	2针	双	无	无	无	无	无	无	无	无	有	无	无	2	8	​​≤24	无	痊愈
522	训练集	无副作用	男	52	169	64	22.4	否	3.5	2-24小时	家养	Ⅲ级	III级	低	夏季	0	36.4	25	21	51	4针	双	无	无	无	无	无	无	无	无	无	无	无
523	训练集	无副作用	女	60	159	61	24.1	否	2.4	2-24小时	非家养	Ⅲ级	III级	中	夏季	0	36.1	40	21	51	4针	双	有	无	无	无	无	无	无	无	无	无	无
524	测试集	有副作用	男	54	167	58	20.8	否	4.1	2-24小时	非家养	Ⅲ级	III级	低	夏季	0	36.8	20	22	50	4针	双	无	无	无	无	无	无	无	有	无	无	无	1	2	​​≤24	无	痊愈
525	训练集	无副作用	女	30	169	54	18.9	否	3.1	2-24小时	家养	I级	非III级	低	夏季	0	36.4	35	22	50	2针	左	无	无	无	无	无	无	无	无	无	无	无
526	训练集	有副作用	男	45	108	27	23.1	否	2.4	2-24小时	非家养	I级	非III级	高	夏季	0	36.8	20	22	50	5针	左	无	无	无	无	无	无	无	有	无	无	无	1	2	24-48	无	痊愈
527	测试集	有副作用	女	29	159	49	19.4	否	2.4	2-24小时	非家养	II级	非III级	中	夏季	0	36.2	20	22	50	2针	左	无	无	无	无	无	无	无	无	有	无	无	3	7	​​≤24	冷敷	痊愈
528	训练集	无副作用	女	17	161	59	22.8	否	1.7	≤2小时	非家养	Ⅲ级	III级	低	夏季	0	36.4	30	21	45	2针	左	无	无	无	无	无	无	无	无	无	无	无
529	训练集	无副作用	女	49	159	49	19.4	否	3.7	2-24小时	非家养	I级	非III级	中	夏季	0	36.6	35	21	45	2针	右	有	无	无	无	无	无	无	无	无	无	无
530	训练集	有副作用	男	46	111	30	24.3	否	1.6	≤2小时	非家养	I级	非III级	高	夏季	0	36.4	20	22	51	5针	右	无	无	无	无	无	无	无	无	有	无	无	2	7	​​≤24	无	痊愈
531	训练集	无副作用	男	4	98	21	21.9	否	2.6	2-24小时	家养	II级	非III级	低	夏季	0	36.3	35	22	50	5针	左	无	无	无	无	无	无	无	无	无	无	无
532	测试集	无副作用	女	37	165	56	20.6	否	3.5	2-24小时	非家养	I级	非III级	低	夏季	0	36.9	25	22	50	4针	双	无	无	有	无	无	无	无	无	无	无	无
533	训练集	有副作用	男	39	173	72	24.1	否	5.3	2-24小时	非家养	Ⅲ级	III级	低	夏季	0	36.7	30	23	52	4针	双	无	无	无	无	无	无	无	无	无	无	无	1	10	0	冷敷	痊愈
534	训练集	无副作用	女	36	163	60	22.6	否	4	2-24小时	非家养	Ⅲ级	III级	高	夏季	0	36.5	30	22	62	4针	双	无	无	无	无	无	无	无	无	无	无	无
535	训练集	无副作用	女	67	157	62	25.1	否	2.6	2-24小时	非家养	II级	非III级	低	夏季	0	36.8	40	24	64	4针	双	无	无	无	无	无	无	无	无	无	无	无
536	训练集	无副作用	男	16	175	68	22.2	否	1.4	≤2小时	非家养	I级	非III级	低	夏季	0	36.1	20	24	64	2针	左	无	无	无	无	无	无	无	无	无	无	无
537	训练集	无副作用	女	46	157	53	21.5	否	2.5	2-24小时	非家养	I级	非III级	低	夏季	0	36.3	25	23	58	2针	左	无	无	无	无	无	无	无	无	无	无	无
538	训练集	无副作用	女	26	174	59	19.5	否	4.2	2-24小时	家养	Ⅲ级	III级	中	夏季	0	36.5	20	22	51	2针	左	无	无	无	无	无	无	无	无	无	无	无
539	测试集	无副作用	女	11	141	41	20.6	否	3.4	2-24小时	非家养	I级	非III级	中	夏季	0	36.8	40	23	45	5针	左	无	无	无	无	无	无	无	无	无	无	无
540	训练集	有副作用	男	17	176	84	27.1	否	1.4	≤2小时	非家养	I级	非III级	低	夏季	0	36.4	20	23	45	4针	双	无	无	无	无	无	无	无	无	有	无	无	2	10	​​≤24	无	痊愈
541	训练集	无副作用	男	29	167	76	27.2	否	2.6	≤2小时	家养	II级	非III级	中	夏季	0	36.8	40	23	45	2针	左	无	无	无	无	无	无	无	无	无	无	无
542	测试集	无副作用	女	53	159	56	22.2	否	3.3	2-24小时	非家养	II级	非III级	中	夏季	0	36.5	25	23	45	2针	左	无	无	无	无	无	无	无	无	无	无	无
543	训练集	无副作用	女	66	162	59	22.5	否	2	≤2小时	家养	I级	非III级	中	夏季	0	36.1	30	23	52	4针	双	有	无	有	无	无	无	无	无	无	无	无
544	训练集	无副作用	女	57	159	59	23.3	否	1.7	≤2小时	非家养	I级	非III级	中	夏季	0	36.2	30	23	52	2针	右	无	无	无	无	无	无	无	无	无	无	无
545	训练集	无副作用	男	55	173	80	26.7	否	3.4	2-24小时	家养	II级	非III级	低	夏季	0	36.7	35	23	52	4针	双	有	无	有	无	无	无	无	无	无	无	无
546	训练集	无副作用	男	30	174	75	24.8	否	2.3	2-24小时	非家养	I级	非III级	高	夏季	0	36.4	30	21	51	2针	左	无	无	无	无	无	无	无	无	无	无	无
547	训练集	无副作用	男	16	178	77	24.3	否	3	2-24小时	家养	I级	非III级	低	夏季	0	36.7	30	21	51	4针	双	无	无	无	无	无	无	无	无	无	无	无
548	训练集	无副作用	女	28	159	67	26.5	否	2.8	2-24小时	非家养	II级	非III级	中	夏季	0	36.9	45	21	51	2针	左	无	无	无	无	无	无	无	无	无	无	无
549	训练集	无副作用	男	29	183	86	25.7	否	3	2-24小时	家养	I级	非III级	低	夏季	0	36.3	30	21	51	4针	双	无	无	无	有	无	无	无	无	无	无	无
550	训练集	无副作用	女	28	155	46	19.1	否	25	＞24小时	非家养	I级	非III级	中	夏季	0	36.3	20	21	51	2针	左	无	无	无	无	无	无	无	无	无	无	无
551	训练集	无副作用	男	23	167	61	21.9	否	3.7	2-24小时	家养	I级	非III级	中	夏季	0	36.1	20	21	51	2针	左	无	无	无	无	无	无	无	无	无	无	无
552	训练集	无副作用	男	43	170	69	23.9	否	1.8	≤2小时	非家养	I级	非III级	中	夏季	0	36.7	25	22	56	2针	右	无	无	无	无	无	无	无	无	无	无	无
553	测试集	无副作用	女	72	147	42	19.4	否	2.7	2-24小时	非家养	II级	非III级	高	夏季	0	36.2	40	23	54	4针	双	无	有	无	无	无	无	无	无	无	无	无
554	测试集	无副作用	男	27	195	112	29.5	否	2.2	2-24小时	非家养	I级	非III级	中	夏季	0	36.6	45	23	54	4针	双	无	无	无	无	无	无	无	无	无	无	无
555	训练集	无副作用	男	38	171	63	21.5	否	3.8	2-24小时	家养	II级	非III级	低	夏季	0	36.4	40	23	54	2针	左	无	无	无	无	无	无	无	无	无	无	无
556	训练集	无副作用	男	30	186	102	29.5	否	2	≤2小时	非家养	I级	非III级	高	夏季	0	36.9	45	23	54	2针	左	无	无	无	无	无	无	无	无	无	无	无
557	训练集	无副作用	女	67	154	54	22.8	否	3	2-24小时	非家养	I级	非III级	低	夏季	0	36.6	25	22	56	2针	右	无	无	无	无	无	无	无	无	无	无	无
558	训练集	有副作用	女	73	149	43	19.3	否	2.7	2-24小时	非家养	I级	非III级	低	夏季	0	36.3	15	22	56	2针	右	有	无	无	无	无	无	无	无	有	无	无	2	5	​​≤24	无	痊愈
559	训练集	有副作用	女	30	169	57	20	否	23	2-24小时	非家养	I级	非III级	中	夏季	0	36.4	30	22	56	4针	双	无	无	有	无	无	无	无	有	无	无	无	1	1	​​≤24	无	痊愈
560	训练集	无副作用	女	75	156	54	22.2	否	2.8	2-24小时	非家养	II级	非III级	低	夏季	0	36.6	25	22	56	4针	双	无	无	无	无	无	无	无	无	无	无	无
561	训练集	有副作用	男	29	171	69	23.6	否	2.9	2-24小时	家养	I级	非III级	高	夏季	0	36.4	30	22	56	4针	双	无	无	无	无	无	无	无	无	有	无	无	2	7	​​≤24	无	痊愈
562	训练集	无副作用	男	36	178	86	27.1	否	3.6	2-24小时	非家养	I级	非III级	中	夏季	0	36.4	40	23	58	2针	左	无	无	无	无	无	无	无	无	无	无	无
563	训练集	无副作用	男	39	182	97	29.3	否	3.2	2-24小时	非家养	I级	非III级	中	夏季	0	36.6	45	23	58	4针	双	无	无	无	无	无	无	无	无	无	无	无
564	测试集	无副作用	男	24	175	70	22.9	否	2.4	2-24小时	非家养	Ⅲ级	III级	高	夏季	0	36.7	40	24	62	2针	左	无	无	无	无	无	无	无	无	无	无	无
565	测试集	有副作用	男	54	167	68	24.4	否	3.6	2-24小时	非家养	Ⅲ级	III级	中	夏季	0	36.4	25	24	62	4针	双	有	无	无	有	无	无	无	无	有	无	无	2	6	​​≤24	无	痊愈
566	训练集	无副作用	男	3	92	18	21.2	否	4.9	2-24小时	家养	Ⅲ级	III级	低	夏季	0	36.7	10	24	62	5针	右	无	无	无	无	无	无	无	无	无	无	无
567	训练集	无副作用	男	40	167	56	22.7	否	5	2-24小时	非家养	I级	非III级	高	夏季	0	36.5	25	23	58	2针	左	无	无	无	无	无	无	无	无	无	无	无
568	训练集	有副作用	男	47	127	38	23.6	否	27.7	＞24小时	非家养	I级	非III级	高	夏季	0	36.3	20	23	58	2针	双	无	无	无	无	无	无	无	有	无	无	无	1	5	24-48	无	痊愈
569	测试集	无副作用	男	49	176	75	24.2	否	3.3	2-24小时	非家养	II级	非III级	中	夏季	0	36.4	25	23	58	4针	双	有	无	无	无	无	无	无	无	无	无	无
570	训练集	无副作用	男	40	170	71	24.6	否	3.8	2-24小时	家养	I级	非III级	高	夏季	0	36.8	25	23	58	4针	双	无	无	无	有	无	无	无	无	无	无	无
571	训练集	无副作用	女	25	157	68	27.6	否	2.5	2-24小时	非家养	I级	非III级	中	夏季	0	36.4	55	23	58	4针	双	无	无	无	无	无	无	无	无	无	无	无
572	训练集	无副作用	男	27	176	70	22.6	否	1.8	≤2小时	非家养	I级	非III级	低	夏季	0	36.3	20	23	58	2针	左	无	无	无	无	无	无	无	无	无	无	无
573	测试集	无副作用	男	30	178	72	22.7	否	1.3	≤2小时	非家养	I级	非III级	低	夏季	0	36.3	25	21	60	4针	双	无	有	无	无	无	无	无	无	无	无	无
574	训练集	无副作用	女	17	158	57	22.8	否	2.6	2-24小时	家养	I级	非III级	中	夏季	0	36.7	30	21	60	4针	双	无	无	无	无	无	无	无	无	无	无	无
575	训练集	无副作用	女	62	156	67	27.5	否	2.8	2-24小时	非家养	II级	非III级	中	夏季	0	37	50	22	59	4针	双	有	无	无	无	无	无	无	无	无	无	无
576	训练集	无副作用	男	15	173	81	27.1	否	1.8	≤2小时	家养	II级	非III级	中	夏季	0	36.7	40	22	59	4针	双	无	无	无	无	无	无	无	无	无	无	无
577	训练集	无副作用	女	5	113	30	23.5	否	2.1	2-24小时	非家养	II级	非III级	低	夏季	0	36.6	30	22	59	5针	左	无	无	无	无	无	无	无	无	无	无	无
578	训练集	无副作用	女	44	163	62	23.3	否	4	2-24小时	非家养	II级	非III级	低	夏季	0	36.8	35	22	59	4针	双	无	无	无	无	无	无	无	无	无	无	无
579	训练集	有副作用	女	17	168	69	24.4	否	3.6	2-24小时	非家养	Ⅲ级	III级	高	夏季	0	36.4	35	22	59	4针	双	无	无	无	无	无	无	无	有	无	无	无	1	12	0	无	痊愈
580	训练集	有副作用	男	39	176	87	28.1	否	4.8	2-24小时	家养	Ⅲ级	III级	高	夏季	0	36.1	45	22	59	2针	左	无	无	无	有	无	无	无	无	有	无	无	2	12	​​≤24	无	痊愈
581	测试集	有副作用	男	36	178	81	25.6	否	2.4	2-24小时	非家养	I级	非III级	高	夏季	0	36.7	35	22	59	2针	双	无	无	无	无	无	无	无	有	无	无	无	1	4	0	无	痊愈
582	训练集	无副作用	男	47	170	65	22.5	否	4.5	2-24小时	非家养	I级	非III级	低	夏季	0	36.7	20	22	51	4针	双	无	无	无	无	无	无	无	无	无	无	无
583	测试集	无副作用	女	33	158	57	22.8	否	2.6	2-24小时	非家养	I级	非III级	低	夏季	0	36.5	30	22	51	4针	双	无	无	无	无	无	无	无	无	无	无	无
584	训练集	无副作用	女	38	166	54	19.6	否	1.5	≤2小时	非家养	Ⅲ级	III级	中	夏季	0	36.5	15	25	55	4针	双	无	无	无	无	无	无	无	无	无	无	无
585	测试集	无副作用	男	34	180	79	24.4	否	3.1	2-24小时	非家养	II级	非III级	低	夏季	0	36.6	25	25	55	2针	左	无	无	无	无	无	无	无	无	无	无	无
586	训练集	无副作用	男	17	171	69	23.6	否	2.2	≤2小时	家养	II级	非III级	低	夏季	0	36.4	25	25	55	2针	左	无	无	无	无	无	无	无	无	无	无	无
587	测试集	无副作用	女	36	163	58	21.9	否	3.2	2-24小时	家养	I级	非III级	低	夏季	0	36.5	30	25	55	2针	左	无	无	无	无	无	无	无	无	无	无	无
588	训练集	无副作用	女	28	166	57	20.7	否	2.3	2-24小时	非家养	II级	非III级	低	夏季	0	36.5	25	25	55	4针	双	无	无	无	无	无	无	无	无	无	无	无
589	训练集	无副作用	男	45	173	74	24.7	否	2.5	≤2小时	非家养	I级	非III级	低	夏季	0	36.8	30	25	55	2针	左	无	无	无	无	无	无	无	无	无	无	无
590	训练集	有副作用	男	35	176	79	25.5	否	2	≤2小时	非家养	I级	非III级	中	夏季	0	36.5	35	25	55	2针	左	无	无	无	有	无	无	无	无	有	无	无	2	8	​​≤24	无	痊愈
591	测试集	无副作用	男	28	171	62	21.2	否	3.7	2-24小时	非家养	II级	非III级	低	夏季	0	36.4	35	24	54	4针	双	无	无	无	无	无	无	无	无	无	无	无
592	训练集	无副作用	女	47	157	61	24.7	否	3.1	2-24小时	非家养	II级	非III级	低	夏季	0	36.8	40	24	54	4针	双	无	无	无	无	无	无	无	无	无	无	无
593	训练集	无副作用	男	30	172	55	18.6	否	4.7	2-24小时	非家养	I级	非III级	低	夏季	0	36.8	10	24	54	4针	双	无	无	无	无	无	无	无	无	无	无	无
594	测试集	无副作用	男	17	179	78	24.3	否	3.2	2-24小时	非家养	Ⅲ级	III级	高	夏季	0	36.4	25	21	60	4针	双	无	无	无	无	无	无	无	无	无	无	无
595	测试集	无副作用	女	55	164	60	22.3	否	2.9	2-24小时	非家养	II级	非III级	高	夏季	0	36.5	30	22	59	2针	右	无	无	无	无	无	无	无	无	无	无	无
596	训练集	无副作用	男	49	175	68	22.2	否	1.9	≤2小时	非家养	I级	非III级	中	夏季	0	36.5	20	22	59	2针	左	无	无	无	无	无	无	无	无	无	无	无
597	训练集	无副作用	女	58	159	67	26.5	否	2.1	2-24小时	非家养	I级	非III级	低	夏季	0	36.5	40	23	45	4针	双	无	无	有	无	无	无	无	无	无	无	无
598	训练集	无副作用	女	33	157	47	19.1	否	4.3	2-24小时	家养	Ⅲ级	III级	高	夏季	0	36.5	15	23	45	2针	左	无	无	无	无	无	无	无	无	无	无	无
599	训练集	无副作用	女	40	163	60	22.6	否	3.3	2-24小时	非家养	I级	非III级	中	夏季	0	36.4	30	21	43	2针	左	无	无	无	无	无	无	无	无	无	无	无
600	训练集	有副作用	女	60	158	62	24.8	否	4.3	2-24小时	非家养	Ⅲ级	III级	中	夏季	0	36.7	20	21	43	4针	双	无	无	无	无	无	无	无	有	无	无	无	1	2	​​≤24	无	痊愈
601	测试集	有副作用	女	8	130	38	22.5	否	2.2	2-24小时	非家养	Ⅲ级	III级	低	夏季	0	36.1	25	21	43	4针	双	无	无	无	无	无	无	无	无	有	无	无	2	8	​​≤24	无	痊愈
602	训练集	无副作用	男	26	173	83	27.7	否	2.7	2-24小时	非家养	Ⅲ级	III级	高	夏季	0	36.5	40	22	50	2针	左	无	无	无	无	无	无	无	无	无	无	无
603	测试集	无副作用	男	22	170	63	21.8	否	2.2	2-24小时	非家养	II级	非III级	低	夏季	0	36.4	35	23	48	2针	左	无	无	无	无	无	无	无	无	无	无	无
604	训练集	无副作用	女	56	151	51	22.4	否	2.7	2-24小时	非家养	I级	非III级	中	夏季	0	36.7	25	23	48	4针	双	无	无	无	无	无	无	无	无	无	无	无
605	训练集	无副作用	女	44	160	55	21.5	否	2.8	2-24小时	非家养	II级	非III级	高	夏季	0	36.7	30	23	48	2针	左	无	无	无	无	无	无	无	无	无	无	无
606	训练集	有副作用	男	27	179	69	21.5	否	5	2-24小时	非家养	II级	非III级	中	夏季	0	36.2	15	23	48	2针	左	无	无	无	无	无	无	无	无	有	无	无	2	20	​​≤24	无	痊愈
607	测试集	有副作用	女	24	163	58	21.8	否	1.7	≤2小时	非家养	I级	非III级	高	夏季	0	36.6	25	23	48	4针	双	无	无	无	无	无	无	无	无	有	无	无	2	24	24-48	无	痊愈
608	训练集	无副作用	男	21	183	85	25.4	否	4.5	2-24小时	非家养	I级	非III级	中	夏季	0	36.8	35	22	48	4针	双	无	无	无	无	无	无	无	无	无	无	无
609	训练集	无副作用	男	12	143	43	21	否	2.8	2-24小时	非家养	II级	非III级	低	夏季	0	36.9	15	22	48	4针	双	无	无	无	无	无	无	无	无	无	无	无
610	测试集	无副作用	女	57	159	59	23.3	否	3.9	2-24小时	非家养	I级	非III级	低	夏季	0	36.7	35	22	48	2针	左	无	无	无	无	无	无	无	无	无	无	无
611	训练集	无副作用	男	47	173	65	21.5	否	3.1	2-24小时	非家养	I级	非III级	低	夏季	0	36.4	20	22	48	2针	左	无	无	无	无	无	无	无	无	无	无	无
612	训练集	有副作用	男	17	179	78	24.3	否	3.2	2-24小时	非家养	Ⅲ级	III级	中	夏季	0	36.4	30	22	48	4针	双	无	无	无	无	无	无	无	无	无	无	有	2	7	​​≤24	无	痊愈
613	测试集	无副作用	男	46	172	70	23.6	否	2.8	2-24小时	非家养	I级	非III级	低	夏季	0	36.3	25	22	55	2针	左	无	无	无	无	无	无	无	无	无	无	无
614	训练集	无副作用	女	56	154	59	24.9	否	3.8	2-24小时	非家养	I级	非III级	中	夏季	0	36.5	35	23	50	2针	左	有	无	无	无	无	无	无	无	无	无	无
615	测试集	无副作用	男	37	165	56	20.6	否	3.2	2-24小时	非家养	I级	非III级	高	夏季	0	36.3	40	23	50	2针	左	无	无	无	无	无	无	无	无	无	无	无
616	训练集	无副作用	女	10	139	45	23.3	否	4	2-24小时	非家养	II级	非III级	低	夏季	0	36.6	35	23	50	2针	左	无	无	无	无	无	无	无	无	无	无	无
617	测试集	无副作用	女	59	157	59	23.9	否	3.6	2-24小时	非家养	I级	非III级	高	夏季	0	36.4	40	23	50	4针	双	无	无	有	无	无	无	无	无	无	无	无
618	训练集	有副作用	女	37	165	59	21.7	否	2.3	2-24小时	非家养	Ⅲ级	III级	低	夏季	0	36.1	30	23	50	2针	双	无	无	无	无	无	无	无	无	无	无	无	1	20	0	无	痊愈
619	训练集	无副作用	男	27	175	69	22.5	否	3.1	2-24小时	非家养	I级	非III级	高	夏季	0	36.4	25	23	50	4针	双	无	无	无	无	无	无	无	无	无	无	无
620	训练集	无副作用	男	61	163	62	23.3	否	1.9	≤2小时	非家养	I级	非III级	高	夏季	0	36.3	20	21	52	2针	左	无	无	无	无	无	无	无	无	无	无	无
621	训练集	有副作用	女	70	151	50	22.2	否	2.4	2-24小时	非家养	Ⅲ级	III级	高	夏季	0	36.4	30	21	52	2针	左	有	无	无	无	无	无	无	有	无	无	无	1	2	0	无	痊愈
622	训练集	无副作用	男	27	174	68	22.5	否	3.7	2-24小时	非家养	II级	非III级	低	夏季	0	36.4	20	21	52	4针	双	无	无	无	无	无	无	无	无	无	无	无
623	训练集	无副作用	女	55	156	58	23.8	否	4	2-24小时	非家养	II级	非III级	中	夏季	0	36.5	40	23	54	2针	左	有	无	无	无	无	无	无	无	无	无	无
624	训练集	无副作用	女	72	153	47	20.1	否	2.9	2-24小时	非家养	Ⅲ级	III级	低	夏季	0	36.4	20	22	55	2针	左	有	无	无	无	无	无	无	无	无	无	无
625	测试集	有副作用	男	10	141	42	21.1	否	2	≤2小时	非家养	Ⅲ级	III级	中	夏季	0	36.5	15	22	55	4针	双	无	无	无	无	无	无	无	无	有	无	无	2	10	24-48	冷敷	痊愈
626	测试集	无副作用	男	60	167	66	23.7	否	3	2-24小时	非家养	I级	非III级	高	夏季	0	36.4	25	22	55	4针	双	无	无	无	无	无	无	无	无	无	无	无
627	训练集	无副作用	女	48	158	67	26.8	否	1.9	≤2小时	非家养	I级	非III级	中	夏季	0	36.4	45	22	54	2针	左	无	无	有	无	无	无	无	无	无	无	无
628	训练集	有副作用	男	37	175	76	24.8	否	3.1	2-24小时	非家养	Ⅲ级	III级	低	夏季	0	36.7	25	22	54	2针	左	无	无	无	无	无	无	无	有	无	无	无	1	2	​​≤24	无	痊愈
629	训练集	无副作用	男	22	168	67	23.7	否	2.8	2-24小时	非家养	I级	非III级	高	夏季	0	36.2	20	24	52	2针	左	无	无	无	无	无	无	无	无	无	无	无
630	测试集	无副作用	男	29	184	95	28.1	否	3	2-24小时	非家养	II级	非III级	中	夏季	0	36.7	40	24	52	4针	双	无	无	无	无	无	无	无	无	无	无	无
631	训练集	无副作用	女	28	162	57	21.7	否	2.4	2-24小时	非家养	I级	非III级	中	夏季	0	36.6	25	24	52	4针	双	无	无	有	无	无	无	无	无	无	无	无
632	训练集	无副作用	男	26	176	70	22.6	否	4.8	2-24小时	非家养	I级	非III级	中	夏季	0	36.7	15	24	52	2针	左	无	无	无	无	无	无	无	无	无	无	无
633	测试集	无副作用	女	28	162	57	22.1	否	1.5	≤2小时	非家养	I级	非III级	低	夏季	0	36.5	30	24	56	2针	左	无	无	无	无	无	无	无	无	无	无	无
634	测试集	有副作用	男	8	129	37	22.2	否	4	2-24小时	非家养	I级	非III级	低	夏季	0	36.8	15	22	59	4针	双	无	无	无	无	无	无	无	无	有	无	无	2	8	​​≤24	无	痊愈
635	训练集	无副作用	女	82	152	53	22.9	否	4.3	2-24小时	非家养	I级	非III级	中	夏季	0	36.4	30	23	56	5针	右	有	无	无	无	无	无	无	无	无	无	无
636	训练集	有副作用	女	12	136	34	18.3	否	3.9	2-24小时	非家养	I级	非III级	高	夏季	0	36	15	23	56	4针	双	无	无	无	无	无	无	无	无	有	无	无	2	8	​​≤24	无	痊愈
637	测试集	无副作用	男	70	168	62	22	否	2.8	2-24小时	家养	II级	非III级	高	夏季	0	36.8	25	22	59	4针	双	无	无	有	无	无	无	无	无	无	无	无
638	训练集	有副作用	女	32	159	43	17	否	2.4	2-24小时	非家养	I级	非III级	中	夏季	0	36.2	15	22	59	4针	双	无	无	无	无	无	无	无	无	有	无	无	2	10	​​≤24	无	痊愈
639	训练集	无副作用	男	45	177	84	26.8	否	2.2	2-24小时	非家养	Ⅲ级	III级	中	夏季	0	36.5	35	24	56	4针	双	无	无	无	无	无	无	无	无	无	无	无
640	训练集	无副作用	男	6	117	28	20.5	否	23.5	2-24小时	非家养	I级	非III级	低	夏季	0	36.5	10	24	60	4针	双	无	无	无	无	无	无	无	无	无	无	无
641	训练集	无副作用	男	18	177	61	19.5	否	3.1	2-24小时	家养	I级	非III级	低	夏季	0	36.3	10	25	59	4针	双	无	无	无	无	无	无	无	无	无	无	无
642	训练集	无副作用	男	9	130	36	21.3	否	1.2	≤2小时	家养	I级	非III级	低	夏季	0	36.6	15	25	59	4针	双	无	无	无	无	无	无	无	无	无	无	无
643	训练集	无副作用	女	20	169	86	30.1	否	2.8	2-24小时	家养	I级	非III级	高	夏季	0	36.8	55	24	60	4针	双	无	无	有	无	无	无	无	无	无	无	无
644	训练集	有副作用	男	8	126	35	22	否	27.3	＞24小时	非家养	I级	非III级	中	夏季	0	36.9	15	24	58	4针	左	无	无	无	无	无	无	无	无	有	无	无	3	5	​​≤24	冷敷	痊愈
645	训练集	无副作用	女	13	141	40	20.1	否	2.6	2-24小时	家养	Ⅲ级	III级	低	夏季	0	36.8	20	24	58	4针	双	无	无	无	无	无	无	无	无	无	无	无
646	测试集	有副作用	男	30	168	69	24.4	否	3.3	2-24小时	非家养	I级	非III级	中	夏季	0	36.5	30	23	55	4针	双	无	无	无	无	无	无	无	有	有	无	无	2	3	​​≤24	无	痊愈
647	测试集	有副作用	女	23	162	51	19.4	否	2.6	2-24小时	非家养	Ⅲ级	III级	低	夏季	0	36.8	20	26	60	2针	左	无	无	无	无	无	无	无	无	无	无	有	2	10	​​≤24	无	痊愈
648	训练集	无副作用	女	40	163	60	22.6	否	2.2	2-24小时	非家养	II级	非III级	高	夏季	0	36.6	30	23	55	2针	左	无	无	无	无	无	无	无	无	无	无	无
649	训练集	无副作用	女	21	160	52	20.3	否	4.7	2-24小时	非家养	I级	非III级	低	夏季	0	36.3	20	23	59	4针	双	无	无	无	无	无	无	无	无	无	无	无
650	测试集	无副作用	女	35	158	74	29.6	否	3.2	2-24小时	家养	Ⅲ级	III级	中	夏季	0	37	55	23	57	4针	双	无	无	无	无	无	无	无	无	无	无	无
651	训练集	无副作用	女	6	122	28	18.8	否	4.3	2-24小时	家养	II级	非III级	高	夏季	0	36.4	15	24	60	5针	左	无	无	无	无	有	无	无	无	无	无	无
652	训练集	有副作用	女	55	155	56	23.3	否	2.5	2-24小时	非家养	II级	非III级	中	夏季	0	36.3	30	23	58	2针	左	无	无	无	无	无	无	无	无	有	无	无	2	6	​​≤24	无	痊愈
653	训练集	无副作用	女	52	156	55	22.6	否	2.3	2-24小时	家养	I级	非III级	中	夏季	0	36.3	30	24	57	4针	双	有	无	无	无	无	无	无	无	无	无	无
654	训练集	无副作用	男	39	176	85	27.4	否	5.1	2-24小时	非家养	I级	非III级	低	夏季	0	36.3	40	23	58	4针	双	无	无	无	无	无	无	无	无	无	无	无
655	测试集	有副作用	女	55	156	72	29.6	否	2.6	2-24小时	家养	I级	非III级	低	夏季	0	36.9	25	22	56	2针	双	无	无	无	无	无	无	无	有	无	无	无	1	2	​​≤24	无	痊愈
656	测试集	无副作用	男	63	172	75	25.4	否	1.6	≤2小时	非家养	II级	非III级	低	夏季	0	36.5	45	24	61	4针	双	无	无	无	无	有	无	无	无	无	无	无
657	测试集	无副作用	女	63	158	59	23.6	否	2.9	2-24小时	非家养	Ⅲ级	III级	中	夏季	0	36.6	30	24	61	4针	双	无	无	无	无	无	无	无	无	无	无	无
658	训练集	无副作用	男	30	179	84	26.2	否	4.3	2-24小时	非家养	Ⅲ级	III级	高	夏季	0	36.4	35	24	61	4针	双	无	无	无	无	无	无	无	无	无	无	无
659	训练集	无副作用	男	49	170	74	25.6	否	3.2	2-24小时	家养	I级	非III级	中	夏季	0	36.5	30	22	68	4针	双	无	无	无	无	无	无	无	无	无	无	无
660	训练集	无副作用	男	8	124	30	19.5	否	4.2	2-24小时	非家养	Ⅲ级	III级	低	夏季	0	36.8	10	22	68	4针	双	无	无	无	无	无	无	无	无	无	无	无
661	训练集	无副作用	男	38	178	63	19.9	否	1.1	≤2小时	非家养	I级	非III级	低	夏季	0	36.3	10	23	70	4针	双	无	无	无	无	无	无	无	无	无	无	无
662	测试集	有副作用	男	38	176	83	26.8	否	2.1	2-24小时	非家养	II级	非III级	高	夏季	0	36.8	20	23	70	2针	双	无	无	无	无	无	无	无	无	有	无	无	2	3	​​≤24	无	痊愈
663	训练集	有副作用	女	10	139	42	21.7	否	4.2	2-24小时	非家养	I级	非III级	高	夏季	0	36.5	30	23	70	2针	双	无	无	无	无	无	无	无	无	有	无	无	2	6	​​≤24	无	痊愈
664	训练集	无副作用	女	12	149	43	19.3	否	1.7	≤2小时	非家养	I级	非III级	高	夏季	0	36.4	15	24	67	2针	左	无	无	无	无	无	无	无	无	无	无	无
665	训练集	有副作用	女	43	157	58	23.5	否	5.9	2-24小时	非家养	Ⅲ级	III级	低	夏季	0	36.9	30	24	67	2针	双	无	无	无	无	无	无	无	有	无	无	无	1	0	24-48	无	痊愈
666	测试集	无副作用	男	63	161	62	24	否	2.3	2-24小时	非家养	I级	非III级	低	夏季	0	36.6	25	22	69	4针	双	无	无	无	无	无	无	无	无	无	无	无
667	测试集	有副作用	男	39	173	84	28.1	否	5.1	2-24小时	非家养	Ⅲ级	III级	高	夏季	0	36.7	15	24	61	2针	左	无	无	无	无	无	无	无	有	无	无	无	1	1	24-48	无	痊愈
668	训练集	无副作用	男	55	165	61	22.4	否	4.4	2-24小时	非家养	I级	非III级	低	夏季	0	36.2	20	24	61	2针	左	无	无	无	无	无	无	无	无	无	无	无
669	测试集	无副作用	女	30	156	63	25.9	否	3.4	2-24小时	非家养	I级	非III级	低	夏季	0	36.3	45	24	61	4针	双	无	无	无	无	无	无	无	无	无	无	无
670	训练集	无副作用	女	28	161	55	21.2	否	3.4	2-24小时	非家养	I级	非III级	中	夏季	0	36.6	30	24	61	2针	左	无	无	无	无	有	无	无	无	无	无	无
671	训练集	有副作用	男	40	167	69	24.7	否	1.5	≤2小时	非家养	Ⅲ级	III级	中	夏季	0	36.2	30	24	61	4针	双	有	无	无	有	无	无	无	无	有	无	无	2	8	​​≤24	无	痊愈
672	训练集	无副作用	女	29	162	56	21.3	否	5.4	2-24小时	家养	I级	非III级	低	夏季	0	36.4	25	24	61	4针	双	无	无	无	无	无	无	无	无	无	无	无
673	训练集	无副作用	男	45	174	81	26.7	否	4.1	2-24小时	非家养	II级	非III级	低	夏季	0	36.6	25	24	61	4针	双	无	无	无	无	无	无	无	无	无	无	无
674	训练集	无副作用	女	72	151	56	24.5	否	3.8	2-24小时	非家养	II级	非III级	中	夏季	0	36.4	40	25	65	4针	双	无	无	无	无	无	无	无	无	无	无	无
675	测试集	无副作用	女	39	161	69	26.6	否	26	＞24小时	非家养	I级	非III级	低	夏季	0	36.2	40	25	65	4针	双	无	无	无	无	无	无	无	无	无	无	无
676	测试集	有副作用	男	77	167	53	19	否	2	≤2小时	非家养	I级	非III级	中	夏季	0	36.4	10	22	61	4针	双	有	无	无	无	无	无	无	无	有	无	无	2	10	​​≤24	无	痊愈
677	测试集	无副作用	男	25	176	54	17.4	否	1.9	≤2小时	非家养	I级	非III级	中	夏季	0	36.5	45	24	55	2针	左	无	无	无	无	无	无	无	无	无	无	无
678	训练集	无副作用	男	56	164	59	22	否	3.7	2-24小时	非家养	I级	非III级	高	夏季	0	36.7	30	24	55	4针	双	无	无	无	无	无	无	无	无	无	无	无
679	训练集	无副作用	女	42	158	64	25.6	否	3.3	2-24小时	非家养	Ⅲ级	III级	低	夏季	0	36.5	40	24	55	4针	双	无	无	无	无	无	无	无	无	无	无	无
680	测试集	无副作用	女	52	157	60	24.3	否	3.9	2-24小时	家养	Ⅲ级	III级	低	夏季	0	36.5	35	24	55	2针	左	无	无	无	无	无	无	无	无	无	无	无
681	测试集	无副作用	女	28	163	60	22.6	否	2.9	2-24小时	非家养	I级	非III级	中	夏季	0	36	25	24	55	2针	左	无	无	无	无	无	无	无	无	无	无	无
682	训练集	无副作用	女	69	153	54	23.1	否	3.5	2-24小时	非家养	I级	非III级	中	夏季	0	36.4	35	24	55	4针	右	无	无	无	无	无	无	无	无	无	无	无
683	测试集	无副作用	男	51	164	71	26.4	否	2.5	2-24小时	非家养	I级	非III级	高	夏季	0	36.8	35	24	55	4针	左	无	无	无	有	无	无	无	无	无	无	无
684	训练集	无副作用	男	39	174	78	25.8	否	3.9	2-24小时	家养	II级	非III级	低	夏季	0	36.9	35	24	55	4针	双	无	无	无	无	无	无	无	无	无	无	无
685	训练集	有副作用	女	23	158	58	23.2	否	2.5	2-24小时	家养	I级	非III级	低	夏季	0	36.6	30	26	70	4针	左	无	无	无	无	无	有	无	有	无	无	无	1	2	24-48	冷敷	痊愈
686	测试集	无副作用	男	30	162	67	25.5	否	4	2-24小时	非家养	II级	非III级	中	夏季	0	36.7	30	26	70	4针	左	无	无	无	无	无	无	无	无	无	无	无
687	测试集	有副作用	女	47	164	58	21.6	否	3	2-24小时	家养	I级	非III级	低	夏季	0	36	30	26	67	4针	双	无	无	无	无	无	无	无	有	无	无	无	1	3	​​≤24	无	痊愈
688	训练集	无副作用	男	29	185	83	24.3	否	2.8	2-24小时	非家养	II级	非III级	中	夏季	0	37	35	26	67	4针	左	无	无	无	无	无	无	无	无	无	无	无
689	测试集	有副作用	男	73	167	68	24.4	否	2	≤2小时	非家养	I级	非III级	中	夏季	0	36.5	25	24	61	2针	左	有	无	无	无	无	无	无	有	无	无	无	1	2	​​≤24	无	痊愈
690	训练集	无副作用	女	35	166	66	24	否	1.2	≤2小时	非家养	Ⅲ级	III级	中	夏季	0	37	30	24	61	4针	双	无	无	无	无	无	无	无	无	无	无	无
691	训练集	无副作用	女	10	135	39	21.4	否	2.8	2-24小时	非家养	I级	非III级	高	夏季	0	36.6	25	24	61	4针	双	无	无	无	无	无	无	无	无	无	无	无
692	测试集	无副作用	男	29	183	75	22.4	否	2.7	2-24小时	非家养	Ⅲ级	III级	中	夏季	0	36.8	50	25	65	4针	双	无	无	无	无	无	无	无	无	无	无	无
693	训练集	无副作用	男	30	169	68	23.8	否	0.8	≤2小时	家养	I级	非III级	中	夏季	0	36.2	25	25	65	4针	左	无	无	无	无	有	无	无	无	无	无	无
694	测试集	无副作用	女	58	155	66	27.5	否	2.6	2-24小时	非家养	I级	非III级	高	夏季	0	36.8	50	25	65	4针	双	无	无	无	无	无	无	无	无	无	无	无
695	训练集	有副作用	男	21	175	78	25.5	否	2.4	2-24小时	非家养	I级	非III级	中	夏季	0	36.5	30	25	65	2针	左	无	无	无	有	无	无	无	有	无	无	无	1	10	24-48	无	痊愈
696	训练集	无副作用	女	27	165	59	21.7	否	1.5	≤2小时	非家养	I级	非III级	高	夏季	0	36.9	25	25	65	4针	左	无	无	无	无	无	无	无	无	无	无	无
697	训练集	无副作用	男	57	164	61	22.7	否	3.1	2-24小时	非家养	Ⅲ级	III级	高	夏季	0	36.4	30	26	62	4针	双	无	无	无	无	无	无	无	无	无	无	无
698	训练集	无副作用	男	18	192	113	30.6	否	3.8	2-24小时	非家养	I级	非III级	低	夏季	0	36.8	45	26	62	4针	双	无	无	无	无	无	无	无	无	无	无	无
699	训练集	无副作用	男	56	163	70	26.3	否	1.7	≤2小时	非家养	II级	非III级	低	夏季	0	36.6	40	25	64	4针	双	无	无	无	无	无	无	无	无	无	无	无
700	训练集	无副作用	女	52	152	50	21.6	否	2.8	2-24小时	非家养	I级	非III级	低	夏季	0	36.4	20	23	53	4针	双	无	无	无	无	无	无	无	无	无	无	无
701	训练集	有副作用	男	35	171	71	24.3	否	4	2-24小时	非家养	I级	非III级	中	夏季	0	36.6	25	23	67	4针	双	无	无	无	无	无	无	无	无	有	无	无	2	24	​​≤24	无	痊愈
702	训练集	有副作用	女	28	166	55	20	否	5.5	2-24小时	非家养	I级	非III级	低	夏季	0	36.6	30	23	67	4针	双	无	无	无	无	有	无	无	无	无	无	无	2	24	0	冷敷	痊愈
703	训练集	无副作用	女	32	165	71	26.1	否	2.9	2-24小时	非家养	I级	非III级	高	夏季	0	36.5	45	23	67	4针	双	无	无	无	无	无	无	无	无	无	无	无
704	训练集	无副作用	女	33	163	57	21.5	否	1.9	≤2小时	非家养	Ⅲ级	III级	高	夏季	0	36.6	25	23	67	4针	双	无	无	无	无	无	无	无	无	无	无	无
705	训练集	无副作用	女	49	158	54	21.6	否	4	2-24小时	非家养	Ⅲ级	III级	高	夏季	0	36.4	35	23	67	4针	左	无	有	无	无	无	无	无	无	无	无	无
706	测试集	无副作用	女	65	160	68	26.6	否	3.9	2-24小时	非家养	I级	非III级	低	夏季	0	36.9	45	25	65	4针	双	有	无	无	无	无	无	无	无	无	无	无
707	训练集	无副作用	女	62	153	51	21.8	否	2.4	2-24小时	非家养	II级	非III级	高	夏季	0	36.5	35	25	65	4针	双	无	无	无	无	无	无	无	无	无	无	无
708	训练集	无副作用	女	43	162	49	18.7	否	5.7	2-24小时	非家养	I级	非III级	中	夏季	0	36.5	20	25	65	4针	双	无	无	无	无	无	无	无	无	无	无	无
709	训练集	无副作用	女	26	174	53	17.5	否	3.4	2-24小时	非家养	II级	非III级	低	夏季	0	36.7	15	25	65	4针	双	无	无	无	无	无	无	无	无	无	无	无
710	训练集	有副作用	女	8	130	39	23	否	3.6	2-24小时	非家养	I级	非III级	高	夏季	0	36.5	30	23	56	4针	左	无	无	无	无	无	无	无	无	有	无	无	2	5	​​≤24	无	痊愈
711	训练集	有副作用	女	10	132	39	22.4	否	2.7	2-24小时	非家养	Ⅲ级	III级	高	夏季	0	36.6	30	25	65	4针	双	无	无	无	无	无	无	无	无	有	无	无	3	5	​​≤24	冷敷	痊愈
712	测试集	有副作用	女	66	153	46	19.7	否	3.4	2-24小时	非家养	I级	非III级	中	夏季	0	36.4	20	24	61	4针	双	有	无	无	无	无	无	无	无	有	无	无	2	6	​​≤24	无	痊愈
713	训练集	无副作用	女	30	163	63	23.7	否	3.8	2-24小时	非家养	I级	非III级	中	夏季	0	36.6	30	25	65	4针	双	无	无	无	无	无	无	无	无	无	无	无
714	测试集	有副作用	男	31	177	78	24.9	否	5.6	2-24小时	非家养	II级	非III级	低	夏季	0	36.4	30	25	65	2针	左	无	无	无	无	无	无	无	无	无	无	无	1	10	24-48	无	痊愈
715	训练集	有副作用	女	47	159	57	22.5	否	1	≤2小时	非家养	II级	非III级	中	夏季	0	36.2	30	24	61	2针	双	无	无	无	无	无	无	无	无	无	无	无	1	6	24-48	无	痊愈
716	训练集	无副作用	女	12	143	44	21.5	否	3.8	2-24小时	非家养	Ⅲ级	III级	低	夏季	0	36.7	30	25	65	4针	左	无	无	无	无	无	无	无	无	无	无	无
717	训练集	有副作用	男	30	172	67	22.6	否	5.4	2-24小时	非家养	I级	非III级	中	夏季	0	36.4	25	25	60	2针	双	无	无	无	无	无	无	无	有	有	无	无	2	2	24-48	无	痊愈
718	测试集	无副作用	女	69	154	47	19.8	否	1.6	≤2小时	家养	I级	非III级	高	夏季	0	36.8	35	25	60	4针	双	无	无	无	无	无	无	无	无	无	无	无
719	训练集	无副作用	男	39	169	55	19.3	否	2.4	≤2小时	家养	I级	非III级	低	夏季	0	36.4	15	25	60	4针	双	无	无	无	无	无	无	无	无	无	无	无
720	训练集	有副作用	女	22	157	63	25.6	否	3.2	2-24小时	非家养	I级	非III级	低	夏季	0	36.4	40	25	60	2针	双	无	无	无	无	无	无	无	无	有	无	无	2	4	​​≤24	无	痊愈
721	测试集	有副作用	女	26	164	59	22	否	2.5	2-24小时	非家养	Ⅲ级	III级	中	夏季	0	36.8	35	25	60	2针	双	无	无	无	无	无	无	无	有	无	无	无	1	2	​​≤24	无	痊愈
722	测试集	有副作用	男	9	131	40	23.3	否	7.2	2-24小时	非家养	II级	非III级	中	夏季	0	36.7	25	23	62	2针	双	无	无	无	无	无	无	无	无	有	无	无	2	4	​​≤24	无	痊愈
723	训练集	无副作用	女	51	153	48	20.5	否	4	2-24小时	家养	Ⅲ级	III级	中	夏季	0	36.6	30	23	62	4针	左	有	无	无	无	无	无	无	无	无	无	无
724	训练集	有副作用	女	52	157	65	26.4	否	2.5	2-24小时	家养	I级	非III级	高	夏季	0	36.4	45	23	62	2针	双	有	无	有	无	无	无	无	无	有	无	无	2	6	​​≤24	无	痊愈
725	训练集	无副作用	女	42	168	62	22	否	2.1	2-24小时	非家养	I级	非III级	中	夏季	0	36.6	35	23	62	4针	双	有	无	无	无	无	无	无	无	无	无	无
726	训练集	无副作用	女	58	157	59	24	否	2.9	2-24小时	家养	I级	非III级	中	夏季	0	36.6	35	23	69	4针	左	无	无	无	无	无	无	无	无	无	无	无
727	训练集	无副作用	女	23	168	64	22.7	否	2	≤2小时	非家养	Ⅲ级	III级	低	夏季	0	36.6	30	23	69	4针	左	无	无	无	无	无	无	无	无	无	无	无
728	训练集	无副作用	男	35	176	83	26.8	否	1.9	≤2小时	家养	I级	非III级	中	夏季	0	36.3	35	23	65	4针	双	无	无	无	有	无	无	无	无	无	无	无
729	训练集	无副作用	女	25	158	57	22.8	否	3.8	2-24小时	家养	I级	非III级	中	夏季	0	36.5	30	23	65	4针	左	无	无	无	无	无	无	无	无	无	无	无
730	测试集	无副作用	女	18	172	57	19.2	否	3	2-24小时	非家养	I级	非III级	低	夏季	0	36.5	35	23	65	4针	双	无	无	无	无	无	无	无	无	无	无	无
731	测试集	无副作用	男	54	176	74	23.9	否	2.9	2-24小时	非家养	I级	非III级	高	夏季	0	36.7	25	23	65	2针	左	无	无	无	无	无	无	无	无	无	无	无
732	训练集	有副作用	男	42	173	67	22.4	否	6.8	2-24小时	家养	I级	非III级	中	夏季	0	36.4	21	24	62	2针	左	无	无	无	无	无	无	无	有	无	无	无	1	1	​​≤24	无	痊愈
733	训练集	有副作用	女	26	161	48	18.5	否	4.1	2-24小时	非家养	II级	非III级	低	夏季	0	36.4	20	24	62	4针	左	无	无	无	无	有	无	无	有	有	无	有	4	10	0	冷敷	痊愈
734	测试集	无副作用	女	65	154	47	19.8	否	3.3	2-24小时	非家养	Ⅲ级	III级	中	夏季	0	36.7	20	24	62	4针	双	无	无	无	无	无	无	无	无	无	无	无
735	训练集	无副作用	女	18	167	65	23.3	否	2.4	2-24小时	非家养	I级	非III级	低	夏季	0	36.9	35	24	62	2针	左	无	无	无	无	有	无	无	无	无	无	无
736	训练集	无副作用	男	47	170	70	24.2	否	2.7	2-24小时	非家养	I级	非III级	中	夏季	0	36.4	25	25	65	4针	双	有	无	无	无	有	无	无	无	无	无	无
737	训练集	无副作用	女	37	162	58	22.1	否	2.1	2-24小时	非家养	I级	非III级	低	夏季	0	36.5	35	25	65	4针	双	无	无	无	无	无	无	无	无	无	无	无
738	训练集	无副作用	女	52	157	64	26	否	3.4	2-24小时	非家养	I级	非III级	中	夏季	0	36.6	45	25	65	2针	右	无	无	无	无	无	无	无	无	无	无	无
739	测试集	无副作用	女	50	154	50	21	否	2.5	2-24小时	非家养	I级	非III级	低	夏季	0	36.1	30	25	65	2针	左	无	无	无	无	无	无	无	无	无	无	无
740	训练集	无副作用	女	51	164	68	25.3	否	2.2	2-24小时	非家养	Ⅲ级	III级	高	夏季	0	36.2	40	25	65	2针	左	无	无	无	无	无	无	无	无	无	无	无
741	训练集	无副作用	女	23	156	66	27.1	否	5	2-24小时	非家养	I级	非III级	低	夏季	0	36.4	50	25	65	2针	左	无	无	无	无	无	无	无	无	无	无	无
742	训练集	无副作用	女	47	158	65	26	否	2.5	2-24小时	家养	I级	非III级	低	夏季	0	36.8	45	23	61	4针	双	无	无	无	无	无	无	无	无	无	无	无
743	训练集	有副作用	男	33	167	63	22.6	否	2.9	2-24小时	非家养	I级	非III级	中	夏季	0	37.1	25	23	61	4针	双	无	无	无	无	有	无	无	无	无	无	无	1	6	​​≤24	无	痊愈
744	训练集	有副作用	女	22	171	57	19.5	否	2.2	≤2小时	非家养	I级	非III级	高	夏季	0	36.5	20	24	63	2针	左	无	无	无	无	无	无	无	无	有	无	无	3	4	​​≤24	冷敷	痊愈
745	训练集	无副作用	男	44	173	68	22.7	否	1.9	≤2小时	家养	I级	非III级	中	夏季	0	36.7	25	23	64	4针	双	无	无	无	有	无	无	无	无	无	无	无
746	训练集	无副作用	女	45	160	61	23.8	否	3.4	2-24小时	非家养	I级	非III级	低	夏季	0	36.4	40	23	63	2针	左	无	无	有	无	无	无	无	无	无	无	无
747	测试集	有副作用	女	63	154	58	24.5	否	2.1	2-24小时	非家养	Ⅲ级	III级	低	夏季	0	36.4	35	23	63	4针	双	无	有	无	无	无	无	无	有	无	无	无	1	1	​​≤24	无	痊愈
748	训练集	无副作用	男	29	172	75	25.4	否	0.9	≤2小时	非家养	I级	非III级	低	夏季	0	36.3	20	23	63	4针	双	无	无	无	无	无	无	无	无	无	无	无
749	测试集	无副作用	女	22	157	45	18.2	否	5.6	2-24小时	非家养	I级	非III级	低	夏季	0	36.4	35	23	63	2针	左	无	无	无	无	无	无	无	无	无	无	无
750	训练集	无副作用	女	24	163	51	19.2	否	2.1	2-24小时	非家养	Ⅲ级	III级	高	夏季	0	36.7	20	23	63	4针	双	无	无	无	无	无	无	无	无	无	无	无
751	训练集	无副作用	男	58	166	65	23.6	否	3.6	2-24小时	家养	II级	非III级	低	夏季	0	36.1	20	22	64	2针	左	无	无	无	无	无	无	无	无	无	无	无
752	训练集	无副作用	女	27	176	61	19.7	否	3.1	2-24小时	非家养	Ⅲ级	III级	低	夏季	0	36.4	20	22	64	4针	双	无	无	无	无	无	无	无	无	无	无	无
753	测试集	有副作用	男	42	183	78	23.3	否	2.4	2-24小时	家养	I级	非III级	低	夏季	0	36.6	30	22	64	4针	双	无	无	无	无	无	无	无	有	无	无	无	1	2	24-48	无	痊愈
754	测试集	无副作用	女	55	158	67	26.8	否	3.3	2-24小时	非家养	II级	非III级	高	夏季	0	36.6	55	22	64	4针	双	有	无	无	无	无	无	无	无	无	无	无
755	训练集	无副作用	男	47	168	77	27.3	否	3.3	2-24小时	非家养	I级	非III级	低	夏季	0	36.1	40	24	65	2针	左	有	有	无	有	无	无	无	无	无	无	无
756	训练集	无副作用	男	26	180	90	27.8	否	2.9	2-24小时	非家养	I级	非III级	低	夏季	0	36.6	45	24	65	2针	左	无	无	无	无	有	无	无	无	无	无	无
757	训练集	无副作用	男	31	175	74	24.2	否	3.8	2-24小时	非家养	II级	非III级	低	夏季	0	36.2	25	24	65	2针	左	无	无	无	无	无	无	无	无	无	无	无
758	测试集	无副作用	男	30	175	85	27.8	否	2.4	2-24小时	非家养	I级	非III级	中	夏季	0	36.9	45	24	65	2针	左	无	无	无	无	无	无	无	无	无	无	无
759	训练集	无副作用	男	46	177	85	27.1	否	2.9	2-24小时	非家养	II级	非III级	中	夏季	0	36.5	40	24	65	2针	左	无	无	无	无	无	无	无	无	无	无	无
760	训练集	无副作用	男	9	131	35	20.4	否	3.5	2-24小时	非家养	I级	非III级	高	夏季	0	36.5	50	23	61	2针	左	无	无	无	无	无	无	无	无	无	无	无
761	训练集	无副作用	女	72	156	52	21.4	否	3.8	2-24小时	非家养	I级	非III级	中	夏季	0	36.1	30	23	61	2针	右	无	无	无	无	无	无	无	无	无	无	无
762	测试集	无副作用	女	9	135	35	19.2	否	2.3	2-24小时	非家养	II级	非III级	中	夏季	0	36.4	20	23	61	2针	左	无	无	无	无	无	无	无	无	无	无	无
763	训练集	无副作用	男	24	189	102	28.6	否	3	2-24小时	非家养	I级	非III级	高	夏季	0	36.7	40	23	61	4针	双	无	无	无	无	无	无	无	无	无	无	无
764	测试集	无副作用	男	39	175	77	25.1	否	2.2	2-24小时	家养	II级	非III级	中	夏季	0	36	30	25	62	4针	双	无	无	无	无	无	无	无	无	无	无	无
765	训练集	有副作用	女	6	103	21	19.8	否	2.8	2-24小时	非家养	Ⅲ级	III级	低	夏季	0	36.9	25	25	62	4针	双	无	无	无	无	无	无	无	无	有	无	无	2	24	​​≤24	冷敷	痊愈
766	训练集	无副作用	男	48	176	76	24.5	否	2	≤2小时	非家养	I级	非III级	低	夏季	0	36.9	35	25	62	2针	左	有	有	无	无	有	无	无	无	无	无	无
767	训练集	无副作用	男	32	179	88	27.4	否	2.2	2-24小时	家养	I级	非III级	低	夏季	0	36.6	40	25	62	4针	双	无	无	无	无	无	无	无	无	无	无	无
768	测试集	无副作用	男	40	173	74	24.7	否	3.7	2-24小时	非家养	I级	非III级	中	夏季	0	37	30	25	62	2针	左	无	无	无	无	无	无	无	无	无	无	无
769	训练集	无副作用	男	28	167	63	22.6	否	3	2-24小时	非家养	I级	非III级	低	夏季	0	36	30	23	69	2针	左	无	无	无	无	无	无	无	无	无	无	无
770	测试集	有副作用	男	45	170	70	24.2	否	6.5	2-24小时	非家养	I级	非III级	中	夏季	0	36.2	30	23	56	4针	双	无	无	无	无	无	无	无	无	无	无	无	1	2	24-48	无	痊愈
771	训练集	无副作用	男	26	177	88	28.1	否	3.7	2-24小时	非家养	Ⅲ级	III级	低	夏季	0	36.6	40	23	56	2针	左	无	无	无	有	无	无	无	无	无	无	无
772	训练集	无副作用	女	20	162	79	30.1	否	2.9	2-24小时	非家养	II级	非III级	中	夏季	0	36.5	60	23	56	2针	左	无	无	无	无	无	无	无	无	无	无	无
773	测试集	无副作用	女	8	125	33	21.1	否	0.7	≤2小时	非家养	Ⅲ级	III级	低	夏季	0	36.7	20	23	56	4针	双	无	无	无	无	无	无	无	无	无	无	无
774	训练集	有副作用	男	8	127	31	19.2	否	4.4	2-24小时	非家养	I级	非III级	中	夏季	0	36.9	15	23	56	4针	双	无	无	无	无	无	无	无	无	有	无	无	3	2	​​≤24	冷敷	痊愈
775	训练集	有副作用	女	27	164	60	22.3	否	5.9	2-24小时	非家养	I级	非III级	中	夏季	0	36.4	30	23	56	4针	双	无	无	无	无	无	无	无	有	有	无	无	2	2	24-48	无	痊愈
776	测试集	无副作用	女	42	154	48	20.2	否	2.5	2-24小时	非家养	II级	非III级	中	夏季	0	36.1	30	24	69	4针	双	有	无	无	无	无	无	无	无	无	无	无
777	训练集	无副作用	女	25	169	54	18.9	否	1.6	≤2小时	家养	Ⅲ级	III级	低	夏季	0	36.6	45	22	65	2针	左	无	无	有	无	有	无	无	无	无	无	无
778	训练集	无副作用	男	26	185	110	32.1	否	24.2	＞24小时	家养	Ⅲ级	III级	中	夏季	0	36.3	45	22	65	2针	左	无	无	无	无	无	无	无	无	无	无	无
779	测试集	无副作用	女	32	156	62	25.5	否	2.9	2-24小时	非家养	II级	非III级	高	夏季	0	37	45	22	65	4针	双	无	无	有	无	无	无	无	无	无	无	无
780	训练集	无副作用	女	38	163	59	22.2	否	5.3	2-24小时	非家养	I级	非III级	中	夏季	0	36.9	30	22	65	4针	双	无	无	有	无	无	无	无	无	无	无	无
781	测试集	有副作用	女	53	157	63	25.6	否	3.3	2-24小时	非家养	I级	非III级	中	夏季	0	36.1	25	22	65	2针	左	无	无	无	无	无	无	无	有	无	无	无	1	6	​​≤24	无	痊愈
782	测试集	无副作用	女	30	164	58	21.6	否	4.2	2-24小时	非家养	I级	非III级	高	夏季	0	36.6	30	24	68	2针	左	无	无	无	无	无	无	无	无	无	无	无
783	训练集	无副作用	女	13	145	40	19	否	3.7	2-24小时	非家养	II级	非III级	低	夏季	0	36.4	50	25	70	2针	左	无	无	无	无	无	无	无	无	无	无	无
784	训练集	无副作用	女	59	156	61	25	否	3.5	2-24小时	非家养	I级	非III级	中	夏季	0	36.9	40	25	70	4针	双	无	有	无	无	有	无	无	无	无	无	无
785	测试集	无副作用	女	15	155	55	22.9	否	3.7	2-24小时	非家养	I级	非III级	高	夏季	0	36.1	40	25	70	4针	双	无	无	无	无	有	无	无	无	无	无	无
786	训练集	有副作用	女	40	158	64	25.6	否	4	2-24小时	家养	I级	非III级	低	夏季	0	36.7	25	25	70	4针	双	无	无	无	无	有	无	无	无	无	无	无	1	5	24-48	无	痊愈
787	训练集	无副作用	女	42	160	54	21.1	否	4.3	≤2小时	家养	II级	非III级	低	秋季	0	36.6	50	25	60	2针	左	无	无	无	无	无	无	无	无	无	无	无
788	训练集	有副作用	女	33	163	65	24.4	否	2.7	2-24小时	非家养	Ⅲ级	III级	中	秋季	0	36.7	30	26	63	2针	右	无	无	无	无	无	无	无	无	有	无	无	2	11	​​≤24	无	痊愈
789	训练集	有副作用	女	42	160	75	29.3	否	2	≤2小时	非家养	II级	非III级	低	秋季	0	36	20	25	58	4针	双	无	无	无	无	无	无	无	有	无	无	无	1	1	​​≤24	无	痊愈
790	训练集	有副作用	女	28	160	60	23.4	否	1.2	≤2小时	家养	I级	非III级	中	秋季	0	36.5	35	23	63	4针	双	无	无	无	无	有	无	无	有	有	无	无	2	6	24-48	无	痊愈
791	训练集	有副作用	女	18	165	58	21.3	否	1.7	≤2小时	非家养	I级	非III级	高	秋季	0	36.3	25	25	60	4针	左	无	无	无	无	有	无	无	无	有	无	无	2	10	​​≤24	无	痊愈
792	训练集	无副作用	男	8	130	41	24.2	否	3.3	2-24小时	非家养	I级	非III级	低	秋季	0	36	30	22	60	2针	左	无	无	无	无	无	无	无	无	无	无	无
793	训练集	有副作用	女	22	159	58	22.9	否	2.8	2-24小时	非家养	I级	非III级	中	秋季	0	36.7	30	23	61	5针	双	无	无	无	无	有	无	无	有	无	无	无	1	3	24-48	无	痊愈
794	训练集	无副作用	女	28	168	72	25.5	否	2.6	2-24小时	家养	I级	非III级	高	秋季	0	36.4	35	24	67	4针	左	无	无	无	无	无	无	无	无	无	无	无
795	训练集	有副作用	女	57	159	59	23.3	否	3.1	2-24小时	非家养	Ⅲ级	III级	中	秋季	0	36.3	30	26	62	2针	左	无	无	无	无	无	无	无	有	无	无	无	1	24	0	无	痊愈
796	训练集	无副作用	男	23	178	83	26.2	否	2.7	2-24小时	非家养	I级	非III级	高	秋季	0	36.7	30	25	68	4针	左	无	无	无	无	无	无	无	无	无	无	无
797	训练集	无副作用	女	15	161	59	22.8	否	3.1	2-24小时	非家养	I级	非III级	中	秋季	0	36.4	30	24	58	4针	左	无	无	无	无	无	无	无	无	无	无	无
798	训练集	无副作用	女	51	165	51	18.7	否	3.3	2-24小时	家养	II级	非III级	低	秋季	0	36.9	50	22	58	4针	右	无	无	无	无	无	无	无	无	无	无	无
799	训练集	无副作用	女	54	152	49	21.2	否	1.5	≤2小时	非家养	I级	非III级	低	秋季	0	36.7	25	23	69	4针	左	无	无	无	无	无	无	无	无	无	无	无
800	训练集	无副作用	男	29	178	72	22.7	否	3.2	2-24小时	非家养	Ⅲ级	III级	中	秋季	0	36.3	20	25	65	4针	右	无	无	无	无	无	无	无	无	无	无	无
801	训练集	无副作用	男	61	163	62	23.3	否	3.7	2-24小时	非家养	Ⅲ级	III级	中	秋季	0	36.6	40	24	67	4针	右	无	无	无	无	无	无	无	无	无	无	无
802	测试集	有副作用	男	14	166	68	24.7	否	3.6	2-24小时	家养	Ⅲ级	III级	中	秋季	0	36.6	30	23	69	2针	右	无	无	无	无	无	无	无	无	无	无	无	1	8	24-48	无	痊愈
803	训练集	无副作用	女	54	154	46	19.4	否	4	2-24小时	非家养	I级	非III级	低	秋季	0	36.8	50	25	69	4针	右	无	无	无	无	无	无	无	无	无	无	无
804	测试集	无副作用	男	57	167	77	27.6	否	1.9	≤2小时	非家养	II级	非III级	中	秋季	0	36.4	40	26	67	4针	左	有	无	无	无	无	无	无	无	无	无	无
805	训练集	有副作用	男	8	126	34	21.4	否	3	2-24小时	非家养	Ⅲ级	III级	低	秋季	0	36.9	10	23	60	2针	左	无	无	无	无	无	无	无	有	有	无	无	2	10	24-48	无	痊愈
										2-24小时		I级	非III级														无
