# Supplementary material for: Risk factors for adverse events following rabies vaccination: a multivariate analysis of real-world data
Source: Front Public Health. 2026 Feb 4;14:1721524. doi: 10.3389/fpubh.2026.1721524 (PMC12913450; doi:10.3389/fpubh.2026.1721524)
Supplement: Supplementary file 3 [file Table_2.XLSX]

## Sheet: Sheet1
编号	副作用类型	暴露分级分组	接种部位	过敏史	伤口处理时效​	疗程	接种部位皮褶厚度
1	1	2	2	0	2	1	30
2	1	2	3	0	2	1	20
3	1	1	3	0	2	2	30
4	1	1	3	1	2	3	20
5	1	2	1	0	2	1	20
6	1	2	3	0	1	2	10
7	1	1	3	0	2	2	25
8	1	1	1	1	2	2	35
9	1	1	1	1	2	1	20
10	1	1	1	0	2	3	20
11	1	2	3	0	2	2	45
12	1	1	3	1	2	2	10
13	1	1	3	0	2	3	20
14	1	1	3	0	2	2	25
15	1	2	1	0	2	3	20
16	1	1	3	1	2	2	20
17	1	1	3	0	2	2	20
18	1	2	3	0	2	1	30
19	1	2	3	0	1	2	22
20	1	2	3	0	2	2	20
21	1	1	3	0	2	2	30
22	1	1	3	0	2	2	15
23	1	1	3	0	2	2	15
24	1	1	1	0	3	2	15
25	1	1	1	0	2	2	30
26	1	1	3	0	1	1	30
27	1	1	1	0	2	1	21
28	1	1	1	1	1	2	25
29	1	1	3	1	2	3	30
30	1	2	1	0	2	1	10
31	0	1	1	0	1	2	40
32	0	2	2	0	1	1	35
33	0	1	3	0	2	2	40
34	0	2	1	0	1	1	20
35	0	1	1	0	2	1	35
36	0	1	2	0	2	1	25
37	0	1	1	0	2	3	25
38	0	2	3	0	1	1	25
39	0	2	3	0	2	2	20
40	0	2	3	0	2	2	30
41	0	1	3	0	1	2	25
42	0	1	3	0	2	2	30
43	0	2	3	0	2	2	30
44	0	1	2	0	2	1	25
45	0	1	3	0	2	2	25
46	0	1	3	0	2	2	20
47	0	1	3	0	2	2	30
48	0	1	1	0	1	1	30
49	0	1	1	0	2	1	25
50	0	1	1	0	2	3	25
51	0	2	1	0	2	1	30
52	0	1	3	0	2	2	30
53	0	1	1	0	2	1	25
54	0	1	3	0	2	2	20
55	0	1	3	0	2	2	20
56	0	1	3	0	2	2	45
57	0	1	3	0	2	2	30
58	0	1	3	0	2	2	35
59	0	2	3	0	2	2	20
60	0	1	1	0	2	3	30
61	0	1	3	0	2	2	40
62	0	2	3	0	2	2	25
63	0	2	1	0	1	1	55
64	0	1	1	0	2	1	20
65	0	1	2	0	2	1	20
66	0	1	1	0	2	1	25
67	0	1	3	0	2	2	20
68	0	1	1	0	2	1	30
69	0	2	1	0	2	1	30
70	0	1	2	0	1	1	20
71	0	1	3	0	2	2	20
72	0	2	1	0	2	1	25
73	0	2	3	1	2	2	25
74	0	2	1	0	2	1	30
75	0	1	3	0	2	2	40
76	0	1	3	0	2	2	25
77	0	1	3	0	2	2	30
78	0	1	3	0	2	2	20
79	0	2	1	0	2	1	15
80	0	2	1	0	2	1	40
81	0	1	1	0	2	1	30
82	0	1	1	0	2	1	40
83	0	1	3	0	2	2	25
84	0	1	1	0	2	1	30
85	0	1	3	0	2	2	30
86	0	1	3	0	2	2	40
87	0	2	3	0	2	2	35
88	0	2	1	0	2	1	35
89	0	1	2	0	2	2	35
90	0	1	1	0	2	2	35
91	0	2	3	0	1	2	30
92	0	1	3	0	2	2	20
93	0	1	3	0	2	2	15
94	0	1	3	0	1	2	35
95	0	1	3	0	1	2	15
96	0	1	3	0	1	2	35
97	0	1	2	0	2	1	45
98	0	2	3	0	2	2	20
99	0	1	3	0	2	2	55
100	0	1	1	0	2	1	40
101	0	1	1	0	2	1	45
102	0	2	3	0	1	2	20
103	0	1	2	0	2	2	50
104	0	1	1	0	1	2	25
105	0	2	2	0	2	2	20
106	0	2	2	0	2	2	40
107	0	1	2	0	2	2	50
108	0	1	1	0	2	2	45
